# Supplementary material for: Immunosenescence is associated with altered gene expression and epigenetic regulation in primary and secondary immune organs
Source: Front Genet. 2013 Oct 18;4:211. doi: 10.3389/fgene.2013.00211 (PMC3798808; doi:10.3389/fgene.2013.00211)
Supplement: Figure S1 — Gene expression data (link to website to be provided). [file Presentation1.ZIP]

Archive with 3 entries (3 files):
- 63079_Kovalchuk_S2.XLSX
- 63079_Kovalchuk_S3.TIFF
- 63079_Kovalchuk_S1.XLSX
