# Supplementary material for: Immunosenescence is associated with altered gene expression and epigenetic regulation in primary and secondary immune organs
Source: Front Genet. 2013 Oct 18;4:211. doi: 10.3389/fgene.2013.00211 (PMC3798808; doi:10.3389/fgene.2013.00211)
Supplement: Figure S1 — Gene expression data (link to website to be provided). [file Presentation1.ZIP › 63079_Kovalchuk_S2.XLSX]

## Sheet: Th y-m
Thymus mature vs. young
Term	Count	%	P-Value	Fold Enrichment
antigen processing and presentation of peptide antigen	6	7.3	4.1e-07	38
response to organic substance	15	18.3	9.1e-06	4
antigen processing and presentation	6	7.3	1.8e-05	17.8
negative regulation of cell death	9	11	5e-05	6.6
antigen processing and presentation of peptide antigen via MHC class I	4	4.9	9.8e-05	42.9
immune response	9	11	0.0002	5.4
negative regulation of programmed cell death	8	9.8	0.00034	5.8
negative regulation of apoptosis	8	9.8	0.00031	5.9
regulation of cell death	11	13.4	0.00031	3.9
regulation of programmed cell death	11	13.4	0.0003	4
regulation of cell proliferation	10	12.2	0.0011	3.7
oxygen transport	3	3.7	0.00099	61.7
regulation of apoptosis	10	12.2	0.0012	3.6
response to wounding	8	9.8	0.0013	4.7
cellular response to hydrogen peroxide	3	3.7	0.0023	41.1
gas transport	3	3.7	0.0023	41.1
positive regulation of transport	6	7.3	0.0022	6.4
defense response	7	8.5	0.0047	4.3
regulation of cell growth	5	6.1	0.0044	7.3
cellular response to reactive oxygen species	3	3.7	0.0047	28.5
response to radiation	5	6.1	0.0068	6.5
regulation of growth	6	7.3	0.0063	5
phospholipid transport	3	3.7	0.0067	23.9
unsaturated fatty acid biosynthetic process	3	3.7	0.0067	23.9
response to protein stimulus	4	4.9	0.0063	10.4
positive regulation of calcium ion transport	3	3.7	0.0075	22.4
icosanoid biosynthetic process	3	3.7	0.0063	24.7
cellular response to oxidative stress	3	3.7	0.0084	21.2
regulation of cell size	5	6.1	0.0061	6.7
regulation of system process	6	7.3	0.0084	4.6
positive regulation of response to stimulus	5	6.1	0.013	5.3
programmed cell death	6	7.3	0.016	3.9
lipid transport	4	4.9	0.012	8.2
regulation of cellular component size	5	6.1	0.013	5.3
lipid localization	4	4.9	0.016	7.4
unsaturated fatty acid metabolic process	3	3.7	0.016	15.1
regulation of lipid biosynthetic process	3	3.7	0.016	15.1
positive regulation of cell growth	3	3.7	0.016	15.1
positive regulation of lipid metabolic process	3	3.7	0.015	15.8
positive regulation of ion transport	3	3.7	0.015	15.8
blood vessel development	5	6.1	0.013	5.4
icosanoid metabolic process	3	3.7	0.015	15.4
vasculature development	5	6.1	0.014	5.2
extracellular structure organization	4	4.9	0.017	7.2
apoptosis	6	7.3	0.015	4
positive regulation of cell proliferation	6	7.3	0.018	3.8
positive regulation of cell size	3	3.7	0.019	13.7
lipoprotein catabolic process	2	2.4	0.024	82.3
blood circulation	4	4.9	0.023	6.4
circulatory system process	4	4.9	0.023	6.4
adult locomotory behavior	3	3.7	0.025	11.9
regulation of response to external stimulus	4	4.9	0.026	6.1
death	6	7.3	0.025	3.5
cell death	6	7.3	0.023	3.6
regulation of cell migration	4	4.9	0.028	6
regulation of muscle contraction	3	3.7	0.028	11.2
regulation of calcium ion transport	3	3.7	0.028	11.2
steroid metabolic process	4	4.9	0.029	5.9
fibril organization	2	2.4	0.027	70.5
cholesterol metabolic process	3	3.7	0.033	10.3
neuron differentiation	6	7.3	0.034	3.2
regulation of locomotion	4	4.9	0.038	5.3
regulation of neurological system process	4	4.9	0.038	5.3
positive regulation of cellular component organization	4	4.9	0.038	5.3
response to oxidative stress	4	4.9	0.036	5.4
fatty acid biosynthetic process	3	3.7	0.037	9.7
axonogenesis	4	4.9	0.037	5.3
regulation of cell motion	4	4.9	0.037	5.3
response to hydrogen peroxide	3	3.7	0.036	9.9
sterol metabolic process	3	3.7	0.038	9.5
regulation of metal ion transport	3	3.7	0.045	8.7
transmembrane receptor protein serine/threonine kinase signaling pathway	3	3.7	0.043	8.9
response to estradiol stimulus	3	3.7	0.043	8.9
negative regulation of immune system process	3	3.7	0.044	8.8
chemical homeostasis	6	7.3	0.045	3
cell morphogenesis involved in neuron differentiation	4	4.9	0.049	4.8
response to bacterium	4	4.9	0.052	4.7
regulation of collagen metabolic process	2	2.4	0.043	44.9
phospholipid efflux	2	2.4	0.043	44.9
reverse cholesterol transport	2	2.4	0.043	44.9
regulation of cholesterol biosynthetic process	2	2.4	0.043	44.9
inflammatory response	4	4.9	0.055	4.5
positive regulation of growth	3	3.7	0.049	8.3
response to reactive oxygen species	3	3.7	0.052	8
positive regulation of cell migration	3	3.7	0.052	8
neuron development	5	6.1	0.048	3.6
response to organic cyclic substance	4	4.9	0.051	4.7
adult behavior	3	3.7	0.055	7.8
prostaglandin biosynthetic process	2	2.4	0.05	38
positive regulation of steroid metabolic process	2	2.4	0.05	38
prostanoid biosynthetic process	2	2.4	0.05	38
neuron projection morphogenesis	4	4.9	0.053	4.6
antigen processing and presentation of exogenous peptide antigen via MHC class II	2	2.4	0.054	35.3
antigen processing and presentation of peptide antigen via MHC class II	2	2.4	0.054	35.3
secretion by cell	4	4.9	0.048	4.8
regulation of ion transport	3	3.7	0.057	7.6
extracellular matrix organization	3	3.7	0.048	8.4
positive regulation of locomotion	3	3.7	0.062	7.3
regulation of sensory perception	2	2.4	0.065	29
prostanoid metabolic process	2	2.4	0.065	29
prostaglandin metabolic process	2	2.4	0.065	29
cholesterol efflux	2	2.4	0.065	29
regulation of interleukin-1 beta production	2	2.4	0.065	29
regulation of sensory perception of pain	2	2.4	0.065	29
regulation of multicellular organismal metabolic process	2	2.4	0.065	29
regulation of blood pressure	3	3.7	0.066	7
cellular ion homeostasis	5	6.1	0.059	3.3
positive regulation of immune system process	4	4.9	0.064	4.3
arachidonic acid metabolic process	2	2.4	0.058	32.9
DNA fragmentation involved in apoptosis	2	2.4	0.058	32.9
epidermis development	3	3.7	0.063	7.2
axon guidance	3	3.7	0.065	7.1
homeostatic process	7	8.5	0.062	2.4
positive regulation of cell motion	3	3.7	0.06	7.4
negative regulation of response to stimulus	3	3.7	0.064	7.1
response to endogenous stimulus	6	7.3	0.076	2.6
cellular chemical homeostasis	5	6.1	0.061	3.3
epithelial cell differentiation	3	3.7	0.069	6.8
response to ATP	2	2.4	0.062	30.8
antigen processing and presentation of peptide or polysaccharide antigen via MHC class II	2	2.4	0.062	30.8
antigen processing and presentation of exogenous peptide antigen	2	2.4	0.077	24.7
sensory organ development	4	4.9	0.074	4
regulation of secretion	4	4.9	0.073	4
cell part morphogenesis	4	4.9	0.075	4
ion homeostasis	5	6.1	0.075	3.1
cell projection morphogenesis	4	4.9	0.068	4.1
regulation of interleukin-1 production	2	2.4	0.069	27.4
response to abiotic stimulus	5	6.1	0.073	3.1
cell proliferation	4	4.9	0.079	3.9
cell activation	4	4.9	0.071	4.1
cell morphogenesis involved in differentiation	4	4.9	0.071	4.1
response to lipopolysaccharide	3	3.7	0.079	6.3
response to interleukin-1	2	2.4	0.073	26
cell structure disassembly during apoptosis	2	2.4	0.073	26
regulation of lipid metabolic process	3	3.7	0.081	6.2
apoptotic nuclear changes	2	2.4	0.08	23.5
DNA catabolic process, endonucleolytic	2	2.4	0.08	23.5
ectoderm development	3	3.7	0.073	6.6
response to cytokine stimulus	3	3.7	0.073	6.6
collagen fibril organization	2	2.4	0.084	22.4
positive regulation of lipid biosynthetic process	2	2.4	0.084	22.4
positive regulation of smooth muscle contraction	2	2.4	0.084	22.4
immune effector process	3	3.7	0.083	6.1
skeletal system development	4	4.9	0.087	3.7
negative regulation of cell proliferation	4	4.9	0.087	3.7
secretion	4	4.9	0.089	3.7
response to inorganic substance	4	4.9	0.09	3.7
regulation of protein kinase activity	4	4.9	0.092	3.6
response to molecule of bacterial origin	3	3.7	0.092	5.8
peptide cross-linking	2	2.4	0.091	20.6
neuron projection development	4	4.9	0.094	3.6
antigen processing and presentation of exogenous antigen	2	2.4	0.095	19.7
positive regulation of muscle contraction	2	2.4	0.095	19.7
regulation of cellular localization	4	4.9	0.097	3.6
lipid catabolic process	3	3.7	0.099	5.5
Rho protein signal transduction	2	2.4	0.098	19
very-long-chain fatty acid metabolic process	2	2.4	0.098	19

## Sheet: Th y-o
Thymus old vs. young
Term	Count	%	P-Value	Fold Enrichment
DNA metabolic process	73	7.3	5.1e-22	3.6
cell cycle phase	51	5.1	1.7e-16	3.8
M phase	44	4.4	1e-16	4.4
DNA replication	37	3.7	1.8e-16	5.1
cell cycle	74	7.4	8.9e-16	2.8
mitotic cell cycle	45	4.5	4.5e-13	3.5
M phase of mitotic cell cycle	30	3	5.9e-13	5
cell cycle process	58	5.8	1.1e-12	2.8
nuclear division	28	2.8	8.6e-12	4.8
mitosis	28	2.8	8.6e-12	4.8
organelle fission	28	2.8	3.7e-11	4.6
response to DNA damage stimulus	45	4.5	5.7e-11	3
nucleotide-excision repair, DNA gap filling	12	1.2	6.9e-11	13
cell division	31	3.1	8.6e-10	3.7
cellular response to stress	58	5.8	3.7e-09	2.3
DNA repair	34	3.4	4.1e-09	3.2
immune response	55	5.5	1.1e-08	2.3
positive regulation of immune system process	38	3.8	1.3e-08	2.8
DNA-dependent DNA replication	14	1.4	4.4e-08	6.8
positive regulation of immune response	27	2.7	1e-07	3.3
chromosome organization	45	4.5	2.5e-07	2.3
positive regulation of response to stimulus	34	3.4	1.2e-06	2.5
negative regulation of macromolecule metabolic process	67	6.7	2.5e-06	1.8
regulation of cell activation	27	2.7	3.4e-06	2.8
regulation of cell proliferation	68	6.8	4e-06	1.8
response to abiotic stimulus	47	4.7	4.5e-06	2
regulation of T cell activation	21	2.1	5e-06	3.3
lymphocyte differentiation	19	1.9	6.3e-06	3.5
regulation of lymphocyte activation	24	2.4	7.2e-06	2.9
mRNA processing	30	3	9.5e-06	2.5
RNA splicing	27	2.7	1.1e-05	2.6
negative regulation of nucleobase, nucleoside, nucleotide and nucleic acid metabolic process	50	5	1.2e-05	1.9
negative regulation of cell death	41	4.1	1.1e-05	2.1
DNA recombination	15	1.5	1.2e-05	4.1
leukocyte activation	30	3	1.3e-05	2.5
positive regulation of T cell activation	16	1.6	1.3e-05	3.8
positive regulation of cell activation	20	2	1.4e-05	3.2
regulation of leukocyte activation	25	2.5	1.5e-05	2.7
adaptive immune response based on somatic recombination of immune receptors built from immunoglobulin superfamily domains	15	1.5	1.8e-05	4
adaptive immune response	15	1.5	1.8e-05	4
negative regulation of apoptosis	40	4	1.7e-05	2.1
negative regulation of nitrogen compound metabolic process	50	5	1.8e-05	1.9
regulation of programmed cell death	67	6.7	2.1e-05	1.7
cell activation	32	3.2	2.2e-05	2.3
regulation of cell death	67	6.7	2.5e-05	1.7
leukocyte differentiation	21	2.1	2.4e-05	2.9
negative regulation of programmed cell death	40	4	2.4e-05	2.1
positive regulation of leukocyte activation	19	1.9	3e-05	3.1
positive regulation of lymphocyte activation	18	1.8	3.3e-05	3.2
negative regulation of transcription	45	4.5	3.6e-05	1.9
DNA geometric change	7	0.7	4.2e-05	9.4
response to organic substance	83	8.3	4.7e-05	1.6
regulation of apoptosis	65	6.5	4.8e-05	1.7
mRNA metabolic process	31	3.1	6e-05	2.2
response to steroid hormone stimulus	35	3.5	6.1e-05	2.1
establishment of RNA localization	14	1.4	5.7e-05	3.8
RNA transport	14	1.4	5.7e-05	3.8
nucleic acid transport	14	1.4	5.7e-05	3.8
DNA unwinding during replication	6	0.6	6.4e-05	11.6
response to endogenous stimulus	57	5.7	6e-05	1.7
RNA splicing, via transesterification reactions	20	2	6.3e-05	2.9
nuclear mRNA splicing, via spliceosome	20	2	6.3e-05	2.9
RNA splicing, via transesterification reactions with bulged adenosine as nucleophile	20	2	6.3e-05	2.9
negative regulation of macromolecule biosynthetic process	50	5	5.9e-05	1.8
immunoglobulin mediated immune response	12	1.2	6.6e-05	4.3
mRNA transport	13	1.3	7.5e-05	4
regulation of cell cycle	31	3.1	8.1e-05	2.2
RNA localization	14	1.4	7.9e-05	3.7
T cell differentiation	14	1.4	7.9e-05	3.7
lymphocyte activation	24	2.4	8.9e-05	2.5
negative regulation of biosynthetic process	51	5.1	8.9e-05	1.8
B cell mediated immunity	12	1.2	9.8e-05	4.2
nucleotide-excision repair	12	1.2	9.8e-05	4.2
positive regulation of T cell proliferation	11	1.1	0.0001	4.6
negative regulation of cellular biosynthetic process	50	5	0.0001	1.8
positive regulation of lymphocyte proliferation	13	1.3	0.00011	3.8
chromatin organization	31	3.1	0.00011	2.1
positive regulation of cell proliferation	42	4.2	0.00011	1.9
negative regulation of gene expression	46	4.6	0.00012	1.8
response to drug	37	3.7	0.00013	2
positive regulation of mononuclear cell proliferation	13	1.3	0.00013	3.8
response to hormone stimulus	51	5.1	0.00014	1.7
lymphocyte mediated immunity	13	1.3	0.00015	3.7
regulation of inflammatory response	15	1.5	0.00016	3.3
sulfur metabolic process	18	1.8	0.00017	2.8
immune effector process	19	1.9	0.00018	2.7
positive regulation of leukocyte proliferation	13	1.3	0.00018	3.6
fat cell differentiation	13	1.3	0.00018	3.6
microtubule cytoskeleton organization	17	1.7	0.00022	2.9
DNA packaging	16	1.6	0.00025	3
response to estradiol stimulus	15	1.5	0.00024	3.1
positive regulation of calcium-mediated signaling	7	0.7	0.00025	7.2
regulation of acute inflammatory response	9	0.9	0.00027	5.1
T cell differentiation in the thymus	9	0.9	0.00027	5.1
base-excision repair	8	0.8	0.00029	5.8
spindle organization	8	0.8	0.00029	5.8
one-carbon metabolic process	18	1.8	0.00029	2.7
nucleobase, nucleoside, nucleotide and nucleic acid transport	14	1.4	0.00031	3.2
leukocyte mediated immunity	14	1.4	0.00031	3.2
microtubule-based process	25	2.5	0.00033	2.2
DNA duplex unwinding	6	0.6	0.00035	8.7
regulation of response to external stimulus	22	2.2	0.00035	2.4
lipid storage	7	0.7	0.00036	6.8
regulation of calcium-mediated signaling	7	0.7	0.0005	6.4
positive regulation of macromolecule metabolic process	71	7.1	0.00057	1.5
positive regulation of cell differentiation	29	2.9	0.00061	2
cellular amino acid derivative metabolic process	22	2.2	0.00062	2.3
respiratory tube development	17	1.7	0.00064	2.6
regulation of protein complex assembly	13	1.3	0.00065	3.2
inflammatory response	26	2.6	0.00069	2.1
cytoskeleton organization	34	3.4	0.0007	1.9
regulation of transcriptional preinitiation complex assembly	4	0.4	0.00072	17.4
initiation of viral infection	6	0.6	0.0008	7.5
RNA processing	37	3.7	0.00081	1.8
cellular macromolecule catabolic process	40	4	0.00086	1.7
negative regulation of transcription, DNA-dependent	34	3.4	0.00092	1.8
positive regulation of developmental process	33	3.3	0.00097	1.8
humoral immune response	10	1	0.001	3.8
white fat cell differentiation	5	0.5	0.0011	9.7
regulation of lymphocyte mediated immunity	12	1.2	0.0011	3.2
negative regulation of RNA metabolic process	34	3.4	0.0011	1.8
response to wounding	41	4.1	0.0013	1.7
response to mechanical stimulus	13	1.3	0.0014	2.9
chromatin assembly or disassembly	15	1.5	0.0014	2.7
regulation of lymphocyte proliferation	14	1.4	0.0015	2.8
lung development	16	1.6	0.0015	2.5
regulation of mononuclear cell proliferation	14	1.4	0.0016	2.7
programmed cell death	37	3.7	0.0017	1.7
T cell activation	16	1.6	0.0018	2.5
response to ionizing radiation	12	1.2	0.0018	3
acute inflammatory response	14	1.4	0.0018	2.7
regulation of growth	31	3.1	0.0019	1.8
death	40	4	0.002	1.7
biopolymer methylation	12	1.2	0.002	3
regulation of leukocyte proliferation	14	1.4	0.002	2.7
regulation of cell cycle process	13	1.3	0.0021	2.8
response to temperature stimulus	15	1.5	0.0022	2.5
apoptosis	36	3.6	0.0023	1.7
regulation of cellular component biogenesis	16	1.6	0.0024	2.4
regulation of T cell receptor signaling pathway	5	0.5	0.0026	7.9
respiratory system development	16	1.6	0.0028	2.4
chromosome segregation	10	1	0.0029	3.3
response to hypoxia	22	2.2	0.0032	2
regulation of leukocyte mediated immunity	12	1.2	0.0031	2.8
regulation of transcription initiation from RNA polymerase II promoter	4	0.4	0.0033	11.6
regulation of T cell proliferation	11	1.1	0.0033	3
macromolecule catabolic process	42	4.2	0.0033	1.6
brown fat cell differentiation	7	0.7	0.0037	4.5
meiotic cell cycle	11	1.1	0.0037	2.9
regulation of immune effector process	15	1.5	0.0037	2.4
response to peptide hormone stimulus	24	2.4	0.0044	1.9
cell death	38	3.8	0.0047	1.6
response to estrogen stimulus	18	1.8	0.0048	2.1
response to glucocorticoid stimulus	16	1.6	0.0049	2.2
regulation of antigen receptor-mediated signaling pathway	5	0.5	0.0051	6.7
negative regulation of transcription from RNA polymerase II promoter	25	2.5	0.0051	1.8
activation of immune response	13	1.3	0.0052	2.5
hemopoiesis	24	2.4	0.0054	1.8
lysogeny	4	0.4	0.0055	9.9
provirus integration	4	0.4	0.0055	9.9
aging	18	1.8	0.0055	2.1
macromolecular complex subunit organization	49	4.9	0.0058	1.5
somatic cell DNA recombination	6	0.6	0.0058	5
somatic diversification of immune receptors via germline recombination within a single locus	6	0.6	0.0058	5
viral infectious cycle	6	0.6	0.0058	5
response to oxygen levels	22	2.2	0.0064	1.9
protein polymerization	7	0.7	0.0064	4.1
methylation	12	1.2	0.0063	2.6
response to radiation	21	2.1	0.0067	1.9
thymic T cell selection	5	0.5	0.0068	6.2
transcription	56	5.6	0.0067	1.4
chromatin modification	19	1.9	0.0069	2
regeneration	15	1.5	0.007	2.2
nucleoside metabolic process	11	1.1	0.007	2.7
cellular protein catabolic process	30	3	0.0074	1.7
DNA damage checkpoint	7	0.7	0.0075	3.9
regulation of cytokine biosynthetic process	10	1	0.0076	2.9
cholesterol metabolic process	11	1.1	0.0077	2.7
in utero embryonic development	24	2.4	0.0078	1.8
positive regulation of lymphocyte mediated immunity	8	0.8	0.0081	3.4
positive regulation of leukocyte mediated immunity	8	0.8	0.0081	3.4
response to corticosteroid stimulus	16	1.6	0.0081	2.1
positive regulation of immune effector process	9	0.9	0.008	3.1
positive regulation of specific transcription from RNA polymerase II promoter	9	0.9	0.008	3.1
negative regulation of protein complex assembly	6	0.6	0.0087	4.5
somatic diversification of immune receptors	6	0.6	0.0087	4.5
regulation of DNA metabolic process	14	1.4	0.0088	2.3
immune system development	26	2.6	0.0087	1.7
regulation of transcription from RNA polymerase II promoter	50	5	0.0086	1.4
anti-apoptosis	17	1.7	0.009	2
response to insulin stimulus	16	1.6	0.0092	2.1
hemopoietic or lymphoid organ development	25	2.5	0.0093	1.7
regulation of adaptive immune response based on somatic recombination of immune receptors built from immunoglobulin superfamily domains	10	1	0.0094	2.8
regulation of adaptive immune response	10	1	0.0094	2.8
meiosis	10	1	0.0094	2.8
M phase of meiotic cell cycle	10	1	0.0094	2.8
maintenance of DNA methylation	3	0.3	0.0095	17.4
regulation of protein modification process	27	2.7	0.01	1.7
DNA integrity checkpoint	7	0.7	0.01	3.7
positive regulation of leukocyte mediated cytotoxicity	6	0.6	0.01	4.3
negative regulation of immune effector process	6	0.6	0.01	4.3
regulation of cell motion	20	2	0.01	1.9
positive regulation of acute inflammatory response	5	0.5	0.011	5.4
response to nutrient levels	27	2.7	0.012	1.7
proteolysis involved in cellular protein catabolic process	29	2.9	0.012	1.6
response to antibiotic	7	0.7	0.012	3.6
positive regulation of inflammatory response	7	0.7	0.012	3.6
activation of plasma proteins involved in acute inflammatory response	7	0.7	0.012	3.6
positive regulation of T cell differentiation	7	0.7	0.012	3.6
regulation of cholesterol storage	4	0.4	0.012	7.7
V(D)J recombination	4	0.4	0.012	7.7
negative regulation of DNA recombination	4	0.4	0.012	7.7
microtubule polymerization or depolymerization	4	0.4	0.012	7.7
positive regulation of biosynthetic process	54	5.4	0.012	1.4
cellular response to insulin stimulus	11	1.1	0.012	2.5
modification-dependent protein catabolic process	27	2.7	0.013	1.7
modification-dependent macromolecule catabolic process	27	2.7	0.013	1.7
chromosome condensation	6	0.6	0.013	4.2
positive regulation of cellular biosynthetic process	53	5.3	0.013	1.4
regulation of G-protein coupled receptor protein signaling pathway	8	0.8	0.013	3.1
sterol metabolic process	11	1.1	0.013	2.5
viral reproductive process	7	0.7	0.014	3.5
defense response	35	3.5	0.014	1.5
chromatin assembly	10	1	0.014	2.6
positive regulation of defense response	10	1	0.014	2.6
interphase	10	1	0.014	2.6
regulation of specific transcription from RNA polymerase II promoter	12	1.2	0.015	2.3
regulation of mitotic cell cycle	13	1.3	0.015	2.2
response to molecule of bacterial origin	15	1.5	0.015	2
regulation of myeloid cell differentiation	10	1	0.015	2.6
cellular response to hormone stimulus	16	1.6	0.015	2
response to extracellular stimulus	28	2.8	0.015	1.6
positive regulation of lymphocyte differentiation	7	0.7	0.016	3.4
negative regulation of catalytic activity	23	2.3	0.016	1.7
DNA damage response, signal transduction	9	0.9	0.015	2.7
regulation of lymphocyte differentiation	9	0.9	0.015	2.7
microtubule-based movement	12	1.2	0.016	2.3
protein catabolic process	30	3	0.017	1.6
DNA replication initiation	4	0.4	0.017	7
mitotic chromosome condensation	4	0.4	0.017	7
response to heat	10	1	0.017	2.5
nucleosome organization	10	1	0.017	2.5
response to lipopolysaccharide	14	1.4	0.017	2.1
response to xenobiotic stimulus	6	0.6	0.017	3.9
organ regeneration	9	0.9	0.017	2.7
regulation of cell growth	18	1.8	0.017	1.9
negative regulation of protein polymerization	5	0.5	0.017	4.8
T cell selection	5	0.5	0.017	4.8
viral reproduction	7	0.7	0.018	3.3
cellular macromolecular complex subunit organization	25	2.5	0.018	1.6
negative regulation of microtubule polymerization	3	0.3	0.018	13
sulfur compound catabolic process	3	0.3	0.018	13
DNA ligation during DNA repair	3	0.3	0.018	13
intracellular sterol transport	3	0.3	0.018	13
maintenance of organelle location	3	0.3	0.018	13
base-excision repair, gap-filling	3	0.3	0.018	13
maintenance of fidelity during DNA-dependent DNA replication	3	0.3	0.018	13
intracellular cholesterol transport	3	0.3	0.018	13
regulation of T cell differentiation	8	0.8	0.019	2.9
ribonucleoside metabolic process	9	0.9	0.019	2.7
regulation of ubiquitin-protein ligase activity during mitotic cell cycle	9	0.9	0.019	2.7
positive regulation of cell killing	6	0.6	0.02	3.7
regulation of organelle organization	18	1.8	0.02	1.8
protein amino acid alkylation	7	0.7	0.02	3.2
protein amino acid methylation	7	0.7	0.02	3.2
lipid localization	15	1.5	0.02	2
macromolecular complex assembly	44	4.4	0.021	1.4
regulation of microtubule-based process	8	0.8	0.021	2.8
negative regulation of immune system process	11	1.1	0.022	2.3
DNA integration	4	0.4	0.022	6.3
positive regulation of adaptive immune response	7	0.7	0.023	3.1
negative regulation of defense response	7	0.7	0.023	3.1
positive regulation of adaptive immune response based on somatic recombination of immune receptors built from immunoglobulin superfamily domains	7	0.7	0.023	3.1
antigen processing and presentation of peptide antigen	7	0.7	0.023	3.1
positive regulation of cellular component organization	19	1.9	0.023	1.8
vasodilation	6	0.6	0.023	3.6
regulation of cellular protein metabolic process	35	3.5	0.024	1.5
regulation of gene-specific transcription	14	1.4	0.024	2
nucleocytoplasmic transport	14	1.4	0.024	2
angiogenesis	14	1.4	0.024	2
antigen processing and presentation of exogenous peptide antigen	5	0.5	0.025	4.3
regulation of microtubule cytoskeleton organization	7	0.7	0.025	3
vascular process in circulatory system	8	0.8	0.026	2.7
peptide metabolic process	8	0.8	0.026	2.7
protein processing	12	1.2	0.026	2.1
positive regulation of protein modification process	18	1.8	0.027	1.8
placenta development	11	1.1	0.027	2.2
positive regulation of gene-specific transcription	10	1	0.027	2.3
induction of apoptosis	19	1.9	0.027	1.7
induction of programmed cell death	19	1.9	0.027	1.7
negative regulation of molecular function	26	2.6	0.028	1.6
response to nutrient	20	2	0.028	1.7
regulation of protein polymerization	8	0.8	0.028	2.7
tube development	23	2.3	0.028	1.6
regulation of microtubule polymerization	4	0.4	0.028	5.8
polyamine metabolic process	4	0.4	0.028	5.8
positive regulation of muscle cell differentiation	4	0.4	0.028	5.8
female meiosis	4	0.4	0.028	5.8
response to growth hormone stimulus	4	0.4	0.028	5.8
mismatch repair	4	0.4	0.028	5.8
nuclear transport	14	1.4	0.029	1.9
taurine metabolic process	3	0.3	0.029	10.4
regulation of fever	3	0.3	0.029	10.4
histone methylation	5	0.5	0.029	4.1
regulation of leukocyte mediated cytotoxicity	6	0.6	0.03	3.4
covalent chromatin modification	13	1.3	0.03	2
positive regulation of cellular protein metabolic process	21	2.1	0.03	1.6
positive regulation of cytokine biosynthetic process	7	0.7	0.031	2.9
interphase of mitotic cell cycle	9	0.9	0.032	2.4
regulation of ubiquitin-protein ligase activity	9	0.9	0.032	2.4
regulation of cytokine production	16	1.6	0.033	1.8
positive regulation of nucleobase, nucleoside, nucleotide and nucleic acid metabolic process	47	4.7	0.033	1.3
protein maturation	12	1.2	0.034	2
sister chromatid segregation	5	0.5	0.034	4
T cell receptor signaling pathway	5	0.5	0.034	4
regulation of natural killer cell mediated cytotoxicity	5	0.5	0.034	4
circadian sleep/wake cycle	5	0.5	0.034	4
mitotic sister chromatid segregation	5	0.5	0.034	4
regulation of natural killer cell mediated immunity	5	0.5	0.034	4
humoral immune response mediated by circulating immunoglobulin	5	0.5	0.034	4
reproductive developmental process	25	2.5	0.035	1.5
positive regulation of nitrogen compound metabolic process	48	4.8	0.035	1.3
regulation of glucose metabolic process	7	0.7	0.035	2.8
negative regulation of cell differentiation	20	2	0.036	1.6
positive regulation of macromolecule biosynthetic process	48	4.8	0.037	1.3
cell cycle checkpoint	8	0.8	0.037	2.5
negative regulation of cell growth	10	1	0.037	2.2
positive regulation of response to external stimulus	9	0.9	0.037	2.3
regulation of ligase activity	9	0.9	0.037	2.3
rhythmic process	16	1.6	0.038	1.8
cholesterol homeostasis	6	0.6	0.038	3.2
negative regulation of immune response	6	0.6	0.038	3.2
complement activation	6	0.6	0.038	3.2
sterol homeostasis	6	0.6	0.038	3.2
negative regulation of protein modification process	12	1.2	0.04	2
DNA ligation	3	0.3	0.042	8.7
mechanosensory behavior	3	0.3	0.042	8.7
chorio-allantoic fusion	3	0.3	0.042	8.7
negative regulation of acute inflammatory response	3	0.3	0.042	8.7
mitotic spindle organization	3	0.3	0.042	8.7
purine salvage	3	0.3	0.042	8.7
lipoprotein catabolic process	3	0.3	0.042	8.7
immunoglobulin production during immune response	4	0.4	0.043	5
antigen processing and presentation of exogenous peptide antigen via MHC class II	4	0.4	0.043	5
antigen processing and presentation of peptide antigen via MHC class II	4	0.4	0.043	5
regulation of cell adhesion	13	1.3	0.043	1.9
positive regulation of ubiquitin-protein ligase activity during mitotic cell cycle	8	0.8	0.044	2.4
deoxyribonucleotide metabolic process	5	0.5	0.046	3.6
DNA alkylation	5	0.5	0.046	3.6
DNA methylation	5	0.5	0.046	3.6
circadian behavior	5	0.5	0.046	3.6
negative regulation of myeloid cell differentiation	5	0.5	0.046	3.6
xenobiotic metabolic process	5	0.5	0.046	3.6
lipid homeostasis	7	0.7	0.046	2.6
positive regulation of protein metabolic process	21	2.1	0.047	1.6
regulation of cytoskeleton organization	12	1.2	0.048	1.9
response to metal ion	17	1.7	0.048	1.7
regulation of cell killing	6	0.6	0.048	3
antigen receptor-mediated signaling pathway	6	0.6	0.048	3
negative regulation of DNA metabolic process	6	0.6	0.048	3
taxis	10	1	0.048	2.1
chemotaxis	10	1	0.048	2.1
protein-DNA complex assembly	9	0.9	0.05	2.2
negative regulation of lymphocyte mediated immunity	4	0.4	0.051	4.6
negative regulation of leukocyte mediated immunity	4	0.4	0.051	4.6
mast cell activation	4	0.4	0.051	4.6
regulation of interleukin-2 biosynthetic process	4	0.4	0.051	4.6
lamellipodium assembly	4	0.4	0.051	4.6
steroid catabolic process	4	0.4	0.051	4.6
positive regulation of lipid metabolic process	7	0.7	0.051	2.6
positive regulation of ubiquitin-protein ligase activity	8	0.8	0.051	2.4
sex differentiation	15	1.5	0.052	1.7
antigen processing and presentation of exogenous antigen	5	0.5	0.052	3.5
regulation of DNA recombination	5	0.5	0.052	3.5
positive regulation of fatty acid metabolic process	5	0.5	0.052	3.5
regulation of alpha-beta T cell activation	6	0.6	0.053	2.9
histone modification	12	1.2	0.054	1.9
protein maturation by peptide bond cleavage	9	0.9	0.053	2.2
vasculature development	21	2.1	0.054	1.5
nuclear export	7	0.7	0.055	2.5
regulation of cellular carbohydrate metabolic process	7	0.7	0.055	2.5
cellular sodium ion homeostasis	3	0.3	0.057	7.5
purine base biosynthetic process	3	0.3	0.057	7.5
intracellular lipid transport	3	0.3	0.057	7.5
establishment of mitotic spindle localization	3	0.3	0.057	7.5
regulation of centrosome cycle	3	0.3	0.057	7.5
deoxyribonucleoside metabolic process	3	0.3	0.057	7.5
regulation of heat generation	3	0.3	0.057	7.5
macrophage chemotaxis	3	0.3	0.057	7.5
response to inorganic substance	23	2.3	0.058	1.5
negative regulation of cellular component organization	13	1.3	0.058	1.8
positive regulation of ligase activity	8	0.8	0.059	2.3
steroid metabolic process	16	1.6	0.059	1.7
positive regulation of alpha-beta T cell activation	5	0.5	0.059	3.3
microtubule organizing center organization	5	0.5	0.059	3.3
rhythmic behavior	5	0.5	0.059	3.3
reproductive structure development	15	1.5	0.059	1.7
alpha-beta T cell differentiation	4	0.4	0.06	4.3
antigen processing and presentation of peptide or polysaccharide antigen via MHC class II	4	0.4	0.06	4.3
regulation of blood vessel size	7	0.7	0.06	2.5
regulation of tube size	7	0.7	0.06	2.5
regulation of B cell activation	7	0.7	0.06	2.5
response to oxidative stress	17	1.7	0.061	1.6
negative regulation of cell size	10	1	0.061	2
positive regulation of apoptosis	27	2.7	0.063	1.4
circadian rhythm	8	0.8	0.064	2.2
maintenance of location	6	0.6	0.064	2.7
regulation of steroid metabolic process	6	0.6	0.064	2.7
regulation of protein ubiquitination	10	1	0.065	2
regulation of carbohydrate metabolic process	7	0.7	0.065	2.4
gonad development	12	1.2	0.066	1.8
regulation of T cell mediated immunity	5	0.5	0.066	3.2
maintenance of location in cell	5	0.5	0.066	3.2
positive regulation of programmed cell death	27	2.7	0.067	1.4
behavior	33	3.3	0.066	1.4
negative regulation of growth	11	1.1	0.068	1.9
B cell activation	8	0.8	0.068	2.2
cellular hormone metabolic process	8	0.8	0.068	2.2
blood vessel morphogenesis	17	1.7	0.069	1.6
positive regulation of organelle organization	9	0.9	0.069	2.1
somatic recombination of immunoglobulin gene segments	4	0.4	0.07	4.1
regulation of lipid storage	4	0.4	0.07	4.1
regulation of fat cell differentiation	4	0.4	0.07	4.1
development of primary sexual characteristics	13	1.3	0.07	1.7
blood vessel development	20	2	0.07	1.5
response to ethanol	10	1	0.073	1.9
positive regulation of cell death	27	2.7	0.072	1.4
deoxyribonucleotide biosynthetic process	3	0.3	0.073	6.5
regulation of acute inflammatory response to antigenic stimulus	3	0.3	0.073	6.5
regulation of hypersensitivity	3	0.3	0.073	6.5
positive thymic T cell selection	3	0.3	0.073	6.5
spindle localization	3	0.3	0.073	6.5
establishment of spindle localization	3	0.3	0.073	6.5
cellular metabolic compound salvage	3	0.3	0.073	6.5
nucleosome assembly	8	0.8	0.073	2.2
response to gamma radiation	5	0.5	0.074	3.1
negative regulation of response to stimulus	11	1.1	0.075	1.8
purine nucleoside metabolic process	6	0.6	0.077	2.6
response to osmotic stress	6	0.6	0.077	2.6
purine ribonucleoside metabolic process	6	0.6	0.077	2.6
negative regulation of inflammatory response	5	0.5	0.082	3
glutathione metabolic process	5	0.5	0.082	3
myeloid leukocyte activation	7	0.7	0.082	2.3
lipid catabolic process	13	1.3	0.084	1.7
anaphase-promoting complex-dependent proteasomal ubiquitin-dependent protein catabolic process	7	0.7	0.088	2.3
negative regulation of ubiquitin-protein ligase activity during mitotic cell cycle	7	0.7	0.088	2.3
cellular macromolecular complex assembly	20	2	0.088	1.5
regulation of gene expression, epigenetic	8	0.8	0.088	2.1
hormone catabolic process	3	0.3	0.091	5.8
positive regulation of alpha-beta T cell proliferation	3	0.3	0.091	5.8
negative T cell selection	3	0.3	0.091	5.8
negative thymic T cell selection	3	0.3	0.091	5.8
positive T cell selection	3	0.3	0.091	5.8
sodium ion homeostasis	3	0.3	0.091	5.8
induction of apoptosis by extracellular signals	6	0.6	0.091	2.5
immune response-activating cell surface receptor signaling pathway	6	0.6	0.091	2.5
regulation of cell-substrate adhesion	6	0.6	0.091	2.5
immunoglobulin production	5	0.5	0.09	2.9
somatic diversification of immunoglobulins	4	0.4	0.092	3.7
negative regulation of transferase activity	9	0.9	0.092	1.9
positive regulation of gene expression	40	4	0.094	1.3
negative regulation of ubiquitin-protein ligase activity	7	0.7	0.094	2.2
immune response-activating signal transduction	7	0.7	0.094	2.2
negative regulation of ligase activity	7	0.7	0.094	2.2
ubiquitin-dependent protein catabolic process	15	1.5	0.096	1.6
oxidation reduction	44	4.4	0.098	1.3
regulation of circadian rhythm	5	0.5	0.099	2.8
DNA modification	5	0.5	0.099	2.8
positive regulation of transcription	39	3.9	0.099	1.3
regulation of transcription	105	10.5	0.099	1.1

## Sheet: Th m-o
Thymus old vs. mature
Term	Count	%	P-Value	Fold Enrichment
DNA metabolic process	59	6.6	9.5e-16	3.3
M phase	40	4.5	2e-15	4.5
cell cycle phase	43	4.8	4.8e-13	3.6
cell cycle	62	6.9	3.9e-12	2.6
DNA replication	30	3.3	3.4e-12	4.7
M phase of mitotic cell cycle	27	3	9.3e-12	5
nuclear division	26	2.9	2.4e-11	5.1
mitosis	26	2.9	2.4e-11	5.1
organelle fission	26	2.9	9.2e-11	4.8
mitotic cell cycle	38	4.2	2e-10	3.3
cell cycle process	49	5.5	5e-10	2.7
cell division	29	3.2	1.1e-09	3.9
chromosome organization	43	4.8	6.2e-08	2.5
response to abiotic stimulus	47	5.2	1.5e-07	2.3
immune response	48	5.4	1.8e-07	2.3
response to DNA damage stimulus	35	3.9	3.1e-07	2.7
chromatin organization	33	3.7	1.4e-06	2.6
negative regulation of macromolecule metabolic process	62	6.9	1.6e-06	1.9
fat cell differentiation	15	1.7	2e-06	4.7
positive regulation of immune system process	31	3.5	2.3e-06	2.6
cellular response to stress	46	5.1	4.5e-06	2.1
positive regulation of immune response	22	2.5	8.6e-06	3.1
response to steroid hormone stimulus	34	3.8	1.3e-05	2.3
positive regulation of response to stimulus	29	3.2	1.9e-05	2.5
regulation of programmed cell death	61	6.8	2.4e-05	1.7
regulation of cell death	61	6.8	2.7e-05	1.7
regulation of apoptosis	60	6.7	3.1e-05	1.7
negative regulation of biosynthetic process	48	5.4	3.4e-05	1.9
sulfur metabolic process	18	2	3.8e-05	3.2
brown fat cell differentiation	9	1	4e-05	6.5
regulation of cell activation	23	2.6	4.2e-05	2.7
regulation of inflammatory response	15	1.7	4.5e-05	3.7
response to hormone stimulus	48	5.4	5.4e-05	1.8
microtubule cytoskeleton organization	17	1.9	5.3e-05	3.3
negative regulation of nucleobase, nucleoside, nucleotide and nucleic acid metabolic process	44	4.9	5e-05	1.9
negative regulation of macromolecule biosynthetic process	46	5.1	5.2e-05	1.9
DNA repair	24	2.7	5.9e-05	2.6
DNA-dependent DNA replication	10	1.1	5.9e-05	5.5
response to endogenous stimulus	52	5.8	6.4e-05	1.8
negative regulation of nitrogen compound metabolic process	44	4.9	7.3e-05	1.9
nucleotide-excision repair, DNA gap filling	7	0.8	8.7e-05	8.6
negative regulation of cellular biosynthetic process	46	5.1	8.7e-05	1.8
negative regulation of transcription	40	4.5	0.0001	1.9
response to organic substance	74	8.3	0.00011	1.6
chromatin assembly or disassembly	16	1.8	0.00012	3.2
regulation of lymphocyte activation	20	2.2	0.00012	2.7
positive regulation of cell activation	17	1.9	0.00013	3
spindle organization	8	0.9	0.00014	6.5
negative regulation of gene expression	42	4.7	0.00013	1.9
activation of immune response	15	1.7	0.00017	3.3
positive regulation of lymphocyte proliferation	12	1.3	0.00016	4
regulation of T cell activation	17	1.9	0.00017	3
response to glucocorticoid stimulus	18	2	0.00017	2.8
regulation of leukocyte activation	21	2.3	0.00019	2.6
lipid storage	7	0.8	0.00019	7.6
positive regulation of mononuclear cell proliferation	12	1.3	0.00019	3.9
one-carbon metabolic process	17	1.9	0.00023	2.9
DNA packaging	15	1.7	0.00024	3.2
positive regulation of leukocyte proliferation	12	1.3	0.00026	3.8
positive regulation of leukocyte activation	16	1.8	0.00029	3
response to drug	33	3.7	0.00029	2
lymphocyte differentiation	15	1.7	0.0003	3.1
DNA geometric change	6	0.7	0.00031	9.1
response to corticosteroid stimulus	18	2	0.00034	2.7
regulation of cell cycle	27	3	0.00035	2.1
microtubule-based process	23	2.6	0.00038	2.3
positive regulation of lymphocyte activation	15	1.7	0.00037	3
positive regulation of macromolecule metabolic process	65	7.3	0.00043	1.5
regulation of response to external stimulus	20	2.2	0.00053	2.4
leukocyte activation	24	2.7	0.00053	2.2
inflammatory response	24	2.7	0.00068	2.2
response to temperature stimulus	15	1.7	0.0007	2.9
DNA unwinding during replication	5	0.6	0.00068	10.9
regulation of cell cycle process	13	1.5	0.00076	3.2
biopolymer methylation	12	1.3	0.00075	3.4
cytoskeleton organization	31	3.5	0.00082	1.9
negative regulation of apoptosis	32	3.6	0.00084	1.9
macromolecular complex subunit organization	48	5.4	0.00088	1.6
regulation of protein modification process	28	3.1	0.001	2
mRNA processing	23	2.6	0.001	2.1
positive regulation of T cell proliferation	9	1	0.0011	4.2
negative regulation of programmed cell death	32	3.6	0.0011	1.9
negative regulation of transcription, DNA-dependent	31	3.5	0.0011	1.9
positive regulation of T cell activation	12	1.3	0.0011	3.2
negative regulation of cell death	32	3.6	0.0011	1.9
regulation of cell proliferation	53	5.9	0.0012	1.6
negative regulation of RNA metabolic process	31	3.5	0.0013	1.9
positive regulation of calcium-mediated signaling	6	0.7	0.0012	6.9
cell activation	25	2.8	0.0013	2
establishment of RNA localization	11	1.2	0.0014	3.4
RNA transport	11	1.2	0.0014	3.4
nucleic acid transport	11	1.2	0.0014	3.4
mRNA metabolic process	25	2.8	0.0014	2
leukocyte differentiation	16	1.8	0.0015	2.5
response to mechanical stimulus	12	1.3	0.0017	3.1
response to hypoxia	21	2.3	0.0017	2.2
adaptive immune response	11	1.2	0.0017	3.3
adaptive immune response based on somatic recombination of immune receptors built from immunoglobulin superfamily domains	11	1.2	0.0017	3.3
T cell differentiation	11	1.2	0.0017	3.3
RNA localization	11	1.2	0.0017	3.3
RNA splicing	20	2.2	0.0019	2.2
chromatin modification	19	2.1	0.002	2.2
chromatin assembly	11	1.2	0.0019	3.2
humoral immune response	9	1	0.002	3.8
mRNA transport	10	1.1	0.0022	3.4
response to molecule of bacterial origin	16	1.8	0.0021	2.5
regulation of calcium-mediated signaling	6	0.7	0.0021	6.2
lymphocyte activation	19	2.1	0.0022	2.2
DNA duplex unwinding	5	0.6	0.0024	8.2
nucleosome organization	11	1.2	0.0024	3.1
response to lipopolysaccharide	15	1.7	0.0024	2.5
methylation	12	1.3	0.0025	2.9
anti-apoptosis	17	1.9	0.0029	2.3
response to estradiol stimulus	12	1.3	0.0031	2.8
response to insulin stimulus	16	1.8	0.0031	2.4
response to wounding	36	4	0.0032	1.7
regulation of antigen receptor-mediated signaling pathway	5	0.6	0.0033	7.5
immune effector process	15	1.7	0.0033	2.4
regulation of cytokine biosynthetic process	10	1.1	0.0035	3.2
response to oxygen levels	21	2.3	0.0035	2
negative regulation of catalytic activity	23	2.6	0.004	1.9
T cell differentiation in the thymus	7	0.8	0.0042	4.4
regulation of acute inflammatory response	7	0.8	0.0042	4.4
T cell receptor signaling pathway	6	0.7	0.0043	5.4
cellular macromolecular complex subunit organization	25	2.8	0.0044	1.9
thymic T cell selection	5	0.6	0.0044	7
nucleobase, nucleoside, nucleotide and nucleic acid transport	11	1.2	0.0045	2.9
response to peptide hormone stimulus	22	2.5	0.0046	1.9
positive regulation of developmental process	28	3.1	0.0047	1.8
positive regulation of cell proliferation	33	3.7	0.0048	1.7
DNA recombination	10	1.1	0.0048	3.1
regulation of lymphocyte proliferation	12	1.3	0.0049	2.7
regulation of mononuclear cell proliferation	12	1.3	0.0053	2.6
regulation of glucose metabolic process	8	0.9	0.0055	3.7
positive regulation of apoptosis	29	3.2	0.0055	1.7
acute inflammatory response	12	1.3	0.0058	2.6
transcription	51	5.7	0.006	1.5
positive regulation of programmed cell death	29	3.2	0.006	1.7
regulation of transcription from RNA polymerase II promoter	46	5.1	0.0062	1.5
regulation of leukocyte proliferation	12	1.3	0.0063	2.6
immune response-activating signal transduction	9	1	0.0063	3.2
regulation of cell motion	19	2.1	0.0066	2
positive regulation of cell death	29	3.2	0.0067	1.7
activation of plasma proteins involved in acute inflammatory response	7	0.8	0.0067	4
regulation of transcription	104	11.6	0.0068	1.3
negative regulation of molecular function	26	2.9	0.0069	1.8
defense response	33	3.7	0.0072	1.6
macromolecular complex assembly	42	4.7	0.0073	1.5
regulation of cellular protein metabolic process	34	3.8	0.0075	1.6
maintenance of DNA methylation	3	0.3	0.0075	19.6
positive regulation of fatty acid metabolic process	6	0.7	0.0076	4.7
antigen receptor-mediated signaling pathway	7	0.8	0.0078	3.9
response to ionizing radiation	10	1.1	0.008	2.8
response to estrogen stimulus	16	1.8	0.0083	2.1
positive regulation of cellular biosynthetic process	49	5.5	0.0083	1.5
response to radiation	19	2.1	0.0086	2
microtubule polymerization or depolymerization	4	0.4	0.0087	8.7
regulation of cholesterol storage	4	0.4	0.0087	8.7
negative thymic T cell selection	4	0.4	0.0087	8.7
negative T cell selection	4	0.4	0.0087	8.7
nuclear mRNA splicing, via spliceosome	14	1.6	0.0091	2.3
RNA splicing, via transesterification reactions with bulged adenosine as nucleophile	14	1.6	0.0091	2.3
RNA splicing, via transesterification reactions	14	1.6	0.0091	2.3
positive regulation of protein modification process	18	2	0.0092	2
protein-DNA complex assembly	10	1.1	0.0096	2.8
RNA processing	30	3.3	0.0097	1.6
negative regulation of transcription from RNA polymerase II promoter	22	2.5	0.0099	1.8
regulation of cellular carbohydrate metabolic process	8	0.9	0.01	3.3
immunoglobulin mediated immune response	8	0.9	0.01	3.3
immune response-regulating signal transduction	9	1	0.011	2.9
positive regulation of biosynthetic process	49	5.5	0.011	1.4
hemopoiesis	21	2.3	0.011	1.8
T cell selection	5	0.6	0.011	5.5
gas transport	5	0.6	0.011	5.5
T cell activation	13	1.5	0.011	2.3
lymphocyte mediated immunity	9	1	0.012	2.9
protein amino acid alkylation	7	0.8	0.012	3.6
protein amino acid methylation	7	0.8	0.012	3.6
DNA replication initiation	4	0.4	0.012	7.9
response to oxidative stress	18	2	0.012	1.9
regulation of carbohydrate metabolic process	8	0.9	0.013	3.1
nucleotide-excision repair	8	0.9	0.013	3.1
B cell mediated immunity	8	0.9	0.013	3.1
leukocyte mediated immunity	10	1.1	0.013	2.6
regulation of protein amino acid phosphorylation	17	1.9	0.014	2
gonad development	13	1.5	0.014	2.2
peptide metabolic process	8	0.9	0.014	3.1
positive regulation of antigen receptor-mediated signaling pathway	3	0.3	0.014	14.7
sulfur compound catabolic process	3	0.3	0.014	14.7
negative regulation of microtubule polymerization	3	0.3	0.014	14.7
regulation of organelle organization	17	1.9	0.014	1.9
immune system development	23	2.6	0.014	1.7
development of primary sexual characteristics	14	1.6	0.015	2.1
regulation of mitotic cell cycle	12	1.3	0.015	2.3
nucleosome assembly	9	1	0.015	2.8
regulation of T cell proliferation	9	1	0.015	2.8
regulation of T cell receptor signaling pathway	4	0.4	0.016	7.1
cellular response to insulin stimulus	10	1.1	0.016	2.5
response to ethanol	11	1.2	0.016	2.4
hemopoietic or lymphoid organ development	22	2.5	0.017	1.7
meiotic cell cycle	9	1	0.017	2.7
regulation of lymphocyte mediated immunity	9	1	0.017	2.7
chromosome segregation	8	0.9	0.017	3
sterol metabolic process	10	1.1	0.017	2.5
positive regulation of nitrogen compound metabolic process	45	5	0.018	1.4
response to nutrient	19	2.1	0.018	1.8
lipid localization	14	1.6	0.018	2.1
positive regulation of cell differentiation	22	2.5	0.018	1.7
vasculature development	21	2.3	0.018	1.7
positive regulation of cellular protein metabolic process	20	2.2	0.018	1.8
immune response-activating cell surface receptor signaling pathway	7	0.8	0.019	3.3
negative regulation of protein modification process	12	1.3	0.019	2.2
DNA damage checkpoint	6	0.7	0.019	3.8
positive regulation of defense response	9	1	0.02	2.6
regulation of peptidyl-tyrosine phosphorylation	9	1	0.02	2.6
oxygen transport	4	0.4	0.02	6.5
mismatch repair	4	0.4	0.02	6.5
aging	15	1.7	0.021	2
cell cycle checkpoint	8	0.9	0.021	2.9
regulation of DNA metabolic process	12	1.3	0.021	2.2
negative regulation of transferase activity	10	1.1	0.021	2.4
sex differentiation	15	1.7	0.022	1.9
positive regulation of protein amino acid phosphorylation	11	1.2	0.022	2.3
nucleocytoplasmic transport	13	1.5	0.023	2.1
angiogenesis	13	1.5	0.023	2.1
response to bacterium	19	2.1	0.023	1.8
regulation of polysaccharide metabolic process	5	0.6	0.023	4.5
humoral immune response mediated by circulating immunoglobulin	5	0.6	0.023	4.5
regulation of fever	3	0.3	0.023	11.8
regulation of granulocyte differentiation	3	0.3	0.023	11.8
response to heat	9	1	0.023	2.6
cellular amino acid derivative metabolic process	16	1.8	0.024	1.9
DNA integrity checkpoint	6	0.7	0.024	3.6
complement activation	6	0.7	0.024	3.6
DNA damage response, signal transduction	8	0.9	0.025	2.8
blood vessel development	20	2.2	0.026	1.7
regulation of G-protein coupled receptor protein signaling pathway	7	0.8	0.025	3.1
positive regulation of nucleobase, nucleoside, nucleotide and nucleic acid metabolic process	43	4.8	0.026	1.4
regulation of cytokine production	15	1.7	0.026	1.9
nuclear transport	13	1.5	0.027	2
negative regulation of cellular component organization	13	1.5	0.027	2
nucleoside metabolic process	9	1	0.027	2.5
regulation of protein complex assembly	9	1	0.027	2.5
organ regeneration	8	0.9	0.027	2.7
negative regulation of protein complex assembly	5	0.6	0.027	4.3
positive regulation of inflammatory response	6	0.7	0.027	3.5
positive regulation of B cell activation	6	0.7	0.027	3.5
blood vessel morphogenesis	17	1.9	0.028	1.8
immune response-regulating cell surface receptor signaling pathway	7	0.8	0.028	3
positive regulation of protein metabolic process	20	2.2	0.029	1.7
positive regulation of macromolecule biosynthetic process	44	4.9	0.029	1.4
regulation of ubiquitin-protein ligase activity during mitotic cell cycle	8	0.9	0.029	2.7
negative regulation of protein kinase activity	9	1	0.029	2.5
cholesterol metabolic process	9	1	0.029	2.5
protein maturation by peptide bond cleavage	9	1	0.029	2.5
covalent chromatin modification	12	1.3	0.03	2.1
reproductive developmental process	23	2.6	0.03	1.6
response to nutrient levels	23	2.6	0.03	1.6
positive regulation of lipid metabolic process	7	0.8	0.031	2.9
response to dietary excess	4	0.4	0.031	5.6
initiation of viral infection	4	0.4	0.031	5.6
lipoprotein particle clearance	4	0.4	0.031	5.6
deoxyribonucleotide metabolic process	5	0.6	0.031	4.1
positive regulation of leukocyte mediated cytotoxicity	5	0.6	0.031	4.1
xenobiotic metabolic process	5	0.6	0.031	4.1
DNA alkylation	5	0.6	0.031	4.1
base-excision repair	5	0.6	0.031	4.1
DNA methylation	5	0.6	0.031	4.1
negative regulation of immune effector process	5	0.6	0.031	4.1
regulation of cellular component biogenesis	12	1.3	0.032	2
positive regulation of cholesterol efflux	3	0.3	0.034	9.8
purine salvage	3	0.3	0.034	9.8
mitotic spindle organization	3	0.3	0.034	9.8
mechanosensory behavior	3	0.3	0.034	9.8
regulation of cholesterol efflux	3	0.3	0.034	9.8
positive regulation of peptidyl-tyrosine phosphorylation	7	0.8	0.034	2.9
regulation of leukocyte mediated immunity	9	1	0.034	2.4
cell proliferation	21	2.3	0.034	1.6
regulation of alpha-beta T cell activation	6	0.7	0.034	3.3
response to extracellular stimulus	24	2.7	0.035	1.6
cellular macromolecule catabolic process	30	3.3	0.035	1.5
regulation of DNA recombination	5	0.6	0.036	3.9
regeneration	12	1.3	0.036	2
positive regulation of gene-specific transcription	9	1	0.036	2.4
regulation of microtubule-based process	7	0.8	0.037	2.8
regulation of B cell activation	7	0.8	0.037	2.8
regulation of S phase	4	0.4	0.038	5.2
lamellipodium assembly	4	0.4	0.038	5.2
steroid catabolic process	4	0.4	0.038	5.2
regulation of foam cell differentiation	4	0.4	0.038	5.2
negative regulation of kinase activity	9	1	0.039	2.3
positive regulation of organelle organization	9	1	0.039	2.3
negative regulation of response to stimulus	11	1.2	0.039	2.1
regulation of adaptive immune response based on somatic recombination of immune receptors built from immunoglobulin superfamily domains	8	0.9	0.04	2.5
M phase of meiotic cell cycle	8	0.9	0.04	2.5
meiosis	8	0.9	0.04	2.5
regulation of adaptive immune response	8	0.9	0.04	2.5
cell morphogenesis	26	2.9	0.041	1.5
positive regulation of phosphorylation	11	1.2	0.041	2.1
microtubule organizing center organization	5	0.6	0.041	3.8
positive regulation of alpha-beta T cell activation	5	0.6	0.041	3.8
response to UV	7	0.8	0.044	2.7
positive regulation of specific transcription from RNA polymerase II promoter	7	0.8	0.044	2.7
microtubule-based movement	10	1.1	0.044	2.1
macromolecule catabolic process	33	3.7	0.044	1.4
regulation of ubiquitin-protein ligase activity	8	0.9	0.046	2.4
response to xenobiotic stimulus	5	0.6	0.046	3.6
cellular sodium ion homeostasis	3	0.3	0.046	8.4
purine base biosynthetic process	3	0.3	0.046	8.4
positive regulation of cholesterol transport	3	0.3	0.046	8.4
macrophage chemotaxis	3	0.3	0.046	8.4
endothelial cell development	3	0.3	0.046	8.4
establishment of mitotic spindle localization	3	0.3	0.046	8.4
regulation of heat generation	3	0.3	0.046	8.4
regulation of centrosome cycle	3	0.3	0.046	8.4
deoxyribonucleoside metabolic process	3	0.3	0.046	8.4
positive regulation of sterol transport	3	0.3	0.046	8.4
negative regulation of defense response	6	0.7	0.046	3
positive regulation of adaptive immune response based on somatic recombination of immune receptors built from immunoglobulin superfamily domains	6	0.7	0.046	3
positive regulation of adaptive immune response	6	0.7	0.046	3
positive regulation of phosphate metabolic process	11	1.2	0.048	2
positive regulation of phosphorus metabolic process	11	1.2	0.048	2
reproductive structure development	14	1.6	0.05	1.8
regulation of immune effector process	11	1.2	0.051	2
purine ribonucleoside metabolic process	6	0.7	0.051	2.9
purine nucleoside metabolic process	6	0.7	0.051	2.9
regulation of microtubule cytoskeleton organization	6	0.7	0.051	2.9
positive regulation of cell killing	5	0.6	0.051	3.5
blood circulation	14	1.6	0.052	1.8
circulatory system process	14	1.6	0.052	1.8
regulation of lipid storage	4	0.4	0.052	4.6
regulation of fat cell differentiation	4	0.4	0.052	4.6
regulation of ligase activity	8	0.9	0.053	2.3
cellular response to hormone stimulus	13	1.5	0.055	1.8
negative regulation of ubiquitin-protein ligase activity during mitotic cell cycle	7	0.8	0.055	2.5
anaphase-promoting complex-dependent proteasomal ubiquitin-dependent protein catabolic process	7	0.8	0.055	2.5
positive regulation of leukocyte mediated immunity	6	0.7	0.055	2.9
positive regulation of lymphocyte mediated immunity	6	0.7	0.055	2.9
histone modification	11	1.2	0.056	1.9
positive regulation of signal transduction	22	2.5	0.056	1.5
glutathione metabolic process	5	0.6	0.057	3.4
negative regulation of inflammatory response	5	0.6	0.057	3.4
cellular macromolecular complex assembly	19	2.1	0.058	1.6
respiratory tube development	11	1.2	0.059	1.9
positive thymic T cell selection	3	0.3	0.059	7.4
spindle localization	3	0.3	0.059	7.4
cellular metabolic compound salvage	3	0.3	0.059	7.4
establishment of spindle localization	3	0.3	0.059	7.4
regulation of receptor biosynthetic process	3	0.3	0.059	7.4
deoxyribonucleotide biosynthetic process	3	0.3	0.059	7.4
positive regulation of molecular function	35	3.9	0.06	1.4
chemotaxis	9	1	0.06	2.1
taxis	9	1	0.06	2.1
positive regulation of cell communication	24	2.7	0.06	1.5
negative regulation of protein polymerization	4	0.4	0.06	4.4
negative regulation of ligase activity	7	0.8	0.059	2.5
negative regulation of ubiquitin-protein ligase activity	7	0.8	0.059	2.5
positive regulation of cytokine biosynthetic process	6	0.7	0.06	2.8
negative regulation of immune system process	9	1	0.063	2.1
protein polymerization	5	0.6	0.064	3.3
induction of programmed cell death	16	1.8	0.065	1.6
induction of apoptosis	16	1.8	0.065	1.6
innate immune response	9	1	0.067	2.1
regulation of lymphocyte differentiation	7	0.8	0.068	2.4
regulation of glycogen biosynthetic process	4	0.4	0.069	4.1
regulation of glucan biosynthetic process	4	0.4	0.069	4.1
regulation of polysaccharide biosynthetic process	4	0.4	0.069	4.1
DNA modification	5	0.6	0.07	3.2
regulation of leukocyte mediated cytotoxicity	5	0.6	0.07	3.2
response to cold	5	0.6	0.07	3.2
protein oligomerization	17	1.9	0.072	1.6
female gonad development	8	0.9	0.073	2.2
white fat cell differentiation	3	0.3	0.073	6.5
negative regulation of DNA recombination	3	0.3	0.073	6.5
sodium ion homeostasis	3	0.3	0.073	6.5
positive T cell selection	3	0.3	0.073	6.5
hormone catabolic process	3	0.3	0.073	6.5
positive regulation of alpha-beta T cell proliferation	3	0.3	0.073	6.5
intracellular signaling cascade	58	6.5	0.073	1.2
negative regulation of cell differentiation	17	1.9	0.074	1.6
negative regulation of growth	10	1.1	0.075	1.9
response to progesterone stimulus	5	0.6	0.077	3.1
regulation of generation of precursor metabolites and energy	5	0.6	0.077	3.1
regulation of carbohydrate biosynthetic process	5	0.6	0.077	3.1
regulation of cell migration	14	1.6	0.078	1.7
regulation of protein ubiquitination	9	1	0.078	2
complement activation, classical pathway	4	0.4	0.078	3.9
positive regulation of B cell proliferation	4	0.4	0.078	3.9
ribonucleoside metabolic process	7	0.8	0.078	2.3
lipid catabolic process	12	1.3	0.079	1.8
regulation of growth	22	2.5	0.081	1.4
negative regulation of cellular protein metabolic process	14	1.6	0.084	1.6
regulation of angiogenesis	7	0.8	0.083	2.3
regulation of cell adhesion	11	1.2	0.085	1.8
response to light stimulus	11	1.2	0.085	1.8
negative regulation of cell adhesion	5	0.6	0.085	3
negative regulation of immune response	5	0.6	0.085	3
terpenoid metabolic process	5	0.6	0.085	3
in utero embryonic development	18	2	0.086	1.5
negative regulation of signal transduction	16	1.8	0.085	1.6
somatic diversification of immune receptors via germline recombination within a single locus	4	0.4	0.088	3.7
histone methylation	4	0.4	0.088	3.7
viral infectious cycle	4	0.4	0.088	3.7
somatic cell DNA recombination	4	0.4	0.088	3.7
folic acid and derivative biosynthetic process	3	0.3	0.089	5.9
response to glucagon stimulus	3	0.3	0.089	5.9
nucleobase biosynthetic process	3	0.3	0.089	5.9
tetrahydrofolate metabolic process	3	0.3	0.089	5.9
regulation of blood pressure	10	1.1	0.09	1.9
regulation of specific transcription from RNA polymerase II promoter	9	1	0.091	1.9
positive regulation of T cell differentiation	5	0.6	0.092	2.9
protein homooligomerization	10	1.1	0.094	1.8
negative regulation of protein ubiquitination	7	0.8	0.094	2.2
development of primary female sexual characteristics	8	0.9	0.096	2
positive regulation of gene expression	36	4	0.095	1.3
regulation of gene-specific transcription	11	1.2	0.096	1.8
regulation of T cell differentiation	6	0.7	0.095	2.5
positive regulation of RNA metabolic process	31	3.5	0.096	1.3
sister chromatid segregation	4	0.4	0.098	3.6
drug metabolic process	4	0.4	0.098	3.6
mitotic sister chromatid segregation	4	0.4	0.098	3.6
response to activity	4	0.4	0.098	3.6
regulation of locomotion	15	1.7	0.098	1.6
base-excision repair, DNA ligation	2	0.2	0.099	19.6
positive regulation of T cell receptor signaling pathway	2	0.2	0.099	19.6
inosine metabolic process	2	0.2	0.099	19.6
establishment or maintenance of cytoskeleton polarity	2	0.2	0.099	19.6
positive regulation of centrosome cycle	2	0.2	0.099	19.6
terpenoid biosynthetic process	2	0.2	0.099	19.6
very-low-density lipoprotein particle clearance	2	0.2	0.099	19.6
purine deoxyribonucleoside catabolic process	2	0.2	0.099	19.6
purine deoxyribonucleoside metabolic process	2	0.2	0.099	19.6
negative regulation of protein metabolic process	14	1.6	0.099	1.6

## Sheet: Sp y-m
Spleen mature vs. young
Term	Count	%	P-Value	Fold Enrichment
immune response	123	5.9	5.1e-27	2.8
positive regulation of immune system process	75	3.6	6.1e-19	3
cell activation	76	3.7	2.2e-18	2.9
positive regulation of immune response	54	2.6	2.2e-17	3.6
leukocyte activation	68	3.3	6.3e-17	3
positive regulation of response to stimulus	69	3.3	2.8e-15	2.8
immune effector process	46	2.2	1.1e-14	3.5
immune system development	73	3.5	1.6e-14	2.6
hemopoietic or lymphoid organ development	70	3.4	4.6e-14	2.6
cell cycle	104	5	1.1e-13	2.1
lymphocyte activation	53	2.6	5.1e-13	2.9
DNA metabolic process	85	4.1	6.1e-13	2.3
hemopoiesis	63	3	1.2e-12	2.6
regulation of programmed cell death	135	6.5	1.2e-12	1.8
regulation of cell death	135	6.5	1.7e-12	1.8
activation of immune response	36	1.7	2.2e-12	3.7
mitotic cell cycle	62	3	3.3e-12	2.6
regulation of cytokine production	49	2.4	3.9e-12	3
DNA replication	43	2.1	4.4e-12	3.2
regulation of apoptosis	132	6.4	4.4e-12	1.8
cell cycle phase	63	3	5.3e-12	2.5
defense response	90	4.3	7e-12	2.1
M phase	52	2.5	8.6e-12	2.8
cell cycle process	83	4	8.4e-12	2.2
immune response-regulating signal transduction	28	1.4	1.3e-11	4.4
regulation of cell activation	50	2.4	2.7e-11	2.8
adaptive immune response based on somatic recombination of immune receptors built from immunoglobulin superfamily domains	29	1.4	3e-11	4.1
adaptive immune response	29	1.4	3e-11	4.1
response to organic substance	164	7.9	3.4e-11	1.7
regulation of leukocyte activation	48	2.3	6.6e-11	2.8
cellular response to stress	93	4.5	7.7e-11	2
response to wounding	91	4.4	9e-11	2
regulation of lymphocyte activation	44	2.1	1.9e-10	2.9
immune response-activating signal transduction	25	1.2	3.9e-10	4.2
leukocyte mediated immunity	29	1.4	1.1e-09	3.6
innate immune response	31	1.5	1.3e-09	3.4
M phase of mitotic cell cycle	35	1.7	1.5e-09	3.1
macromolecule catabolic process	93	4.5	1.5e-09	1.9
regulation of T cell activation	36	1.7	2.5e-09	3
T cell activation	36	1.7	2.5e-09	3
positive regulation of lymphocyte activation	33	1.6	2.6e-09	3.2
nucleotide-excision repair, DNA gap filling	13	0.6	2.6e-09	7.6
immunoglobulin mediated immune response	22	1.1	4.6e-09	4.3
lymphocyte mediated immunity	25	1.2	4.9e-09	3.8
negative regulation of cell death	73	3.5	7e-09	2
positive regulation of leukocyte activation	34	1.6	7.8e-09	3
mitosis	33	1.6	8.2e-09	3.1
nuclear division	33	1.6	8.2e-09	3.1
cellular macromolecule catabolic process	82	4	9.1e-09	1.9
organelle fission	34	1.6	1e-08	3
response to DNA damage stimulus	60	2.9	1e-08	2.2
B cell mediated immunity	22	1.1	1.1e-08	4.1
immune response-regulating cell surface receptor signaling pathway	21	1	1.2e-08	4.3
negative regulation of programmed cell death	72	3.5	1.4e-08	2
inflammatory response	53	2.6	1.4e-08	2.3
negative regulation of apoptosis	71	3.4	1.8e-08	2
positive regulation of cell activation	34	1.6	2.2e-08	2.9
positive regulation of T cell activation	26	1.3	6.2e-08	3.3
negative regulation of immune system process	28	1.4	8.5e-08	3.1
lymphocyte differentiation	30	1.4	1e-07	2.9
regulation of cytokine biosynthetic process	23	1.1	1.3e-07	3.5
leukocyte differentiation	35	1.7	1.5e-07	2.6
cell division	39	1.9	1.6e-07	2.5
DNA repair	45	2.2	2e-07	2.3
DNA-dependent DNA replication	17	0.8	2.5e-07	4.4
antigen processing and presentation	27	1.3	2.6e-07	3
response to oxidative stress	44	2.1	4.5e-07	2.2
immune response-activating cell surface receptor signaling pathway	18	0.9	5.3e-07	4
positive regulation of cytokine biosynthetic process	18	0.9	5.3e-07	4
regulation of lymphocyte differentiation	21	1	8.3e-07	3.4
antigen processing and presentation of peptide antigen	17	0.8	9.3e-07	4.1
antigen receptor-mediated signaling pathway	16	0.8	1e-06	4.3
homeostasis of number of cells	30	1.4	1.1e-06	2.7
negative regulation of catalytic activity	51	2.5	1.2e-06	2
cofactor metabolic process	46	2.2	1.2e-06	2.1
regulation of cell proliferation	111	5.4	1.6e-06	1.6
negative regulation of molecular function	59	2.8	1.7e-06	1.9
homeostatic process	117	5.6	2e-06	1.5
regulation of immune effector process	30	1.4	2.4e-06	2.6
regulation of cell cycle	52	2.5	2.7e-06	2
T cell differentiation	22	1.1	2.8e-06	3.1
tetrapyrrole metabolic process	14	0.7	3e-06	4.5
porphyrin metabolic process	14	0.7	3e-06	4.5
myeloid cell differentiation	27	1.3	3e-06	2.7
antigen processing and presentation of exogenous antigen	13	0.6	2.9e-06	4.9
positive regulation of I-kappaB kinase/NF-kappaB cascade	25	1.2	2.9e-06	2.8
modification-dependent protein catabolic process	57	2.8	4e-06	1.9
modification-dependent macromolecule catabolic process	57	2.8	4e-06	1.9
regulation of I-kappaB kinase/NF-kappaB cascade	26	1.3	4.1e-06	2.7
regulation of mononuclear cell proliferation	26	1.3	4.1e-06	2.7
regulation of T cell differentiation	18	0.9	4.8e-06	3.5
cellular protein catabolic process	61	2.9	4.7e-06	1.8
negative regulation of cellular protein metabolic process	39	1.9	4.8e-06	2.2
regulation of protein modification process	56	2.7	4.9e-06	1.9
regulation of leukocyte proliferation	26	1.3	6.4e-06	2.7
regulation of ubiquitin-protein ligase activity during mitotic cell cycle	20	1	6.7e-06	3.2
regulation of cellular protein metabolic process	75	3.6	6.6e-06	1.7
anti-apoptosis	35	1.7	7.5e-06	2.3
positive regulation of mononuclear cell proliferation	20	1	8.8e-06	3.1
nucleotide-excision repair	18	0.9	9e-06	3.4
positive regulation of lymphocyte differentiation	15	0.7	9.4e-06	3.9
cofactor biosynthetic process	26	1.3	9.7e-06	2.6
negative regulation of protein metabolic process	39	1.9	9.9e-06	2.1
antigen processing and presentation of peptide or polysaccharide antigen via MHC class II	10	0.5	1e-05	5.8
regulation of lymphocyte proliferation	25	1.2	1.1e-05	2.7
response to virus	17	0.8	1.2e-05	3.5
regulation of innate immune response	18	0.9	1.2e-05	3.3
protein kinase cascade	53	2.6	1.3e-05	1.9
negative regulation of protein modification process	28	1.4	1.3e-05	2.5
antigen processing and presentation of exogenous peptide antigen	11	0.5	1.3e-05	5.1
regulation of antigen receptor-mediated signaling pathway	9	0.4	1.3e-05	6.5
response to inorganic substance	53	2.6	1.4e-05	1.8
DNA replication initiation	8	0.4	1.4e-05	7.5
regulation of ligase activity	21	1	1.4e-05	2.9
proteolysis involved in cellular protein catabolic process	59	2.8	1.4e-05	1.8
positive regulation of leukocyte proliferation	20	1	1.5e-05	3
positive regulation of molecular function	86	4.2	1.5e-05	1.6
positive regulation of macromolecule metabolic process	127	6.1	1.7e-05	1.4
protein catabolic process	62	3	1.7e-05	1.7
regulation of myeloid cell differentiation	21	1	1.8e-05	2.9
regulation of leukocyte mediated immunity	22	1.1	2e-05	2.8
myeloid leukocyte activation	18	0.9	2.2e-05	3.2
positive regulation of T cell differentiation	14	0.7	2.4e-05	3.8
response to molecule of bacterial origin	31	1.5	2.5e-05	2.3
response to bacterium	44	2.1	2.5e-05	1.9
positive regulation of cytokine production	22	1.1	2.5e-05	2.7
positive regulation of lymphocyte proliferation	19	0.9	2.7e-05	3
positive regulation of protein metabolic process	47	2.3	2.7e-05	1.9
antigen processing and presentation of exogenous peptide antigen via MHC class II	9	0.4	2.8e-05	6
antigen processing and presentation of peptide antigen via MHC class II	9	0.4	2.8e-05	6
positive regulation of protein ubiquitination	21	1	2.8e-05	2.8
negative regulation of ubiquitin-protein ligase activity during mitotic cell cycle	18	0.9	2.8e-05	3.1
erythrocyte differentiation	16	0.8	2.9e-05	3.4
regulation of ubiquitin-protein ligase activity	20	1	3.2e-05	2.9
regulation of T cell receptor signaling pathway	8	0.4	3.5e-05	6.8
regulation of protein ubiquitination	24	1.2	3.6e-05	2.5
positive regulation of cellular protein metabolic process	45	2.2	3.7e-05	1.9
response to drug	60	2.9	3.8e-05	1.7
negative regulation of ligase activity	18	0.9	3.7e-05	3.1
negative regulation of ubiquitin-protein ligase activity	18	0.9	3.7e-05	3.1
erythrocyte homeostasis	17	0.8	3.9e-05	3.2
taxis	23	1.1	4.2e-05	2.6
chemotaxis	23	1.1	4.2e-05	2.6
positive regulation of ligase activity	19	0.9	4.4e-05	2.9
negative regulation of cell activation	18	0.9	4.8e-05	3
positive regulation of defense response	20	1	5e-05	2.8
positive regulation of immune effector process	17	0.8	5.1e-05	3.1
acute inflammatory response	24	1.2	5.2e-05	2.5
negative regulation of protein ubiquitination	19	0.9	5.6e-05	2.9
positive regulation of ubiquitin-protein ligase activity during mitotic cell cycle	18	0.9	6.1e-05	2.9
positive regulation of developmental process	57	2.8	6.1e-05	1.7
porphyrin biosynthetic process	10	0.5	6.1e-05	4.9
tetrapyrrole biosynthetic process	10	0.5	6.1e-05	4.9
heme metabolic process	10	0.5	6.1e-05	4.9
regulation of phosphorus metabolic process	71	3.4	6.9e-05	1.6
regulation of phosphate metabolic process	71	3.4	6.9e-05	1.6
regulation of adaptive immune response	19	0.9	7.1e-05	2.8
regulation of adaptive immune response based on somatic recombination of immune receptors built from immunoglobulin superfamily domains	19	0.9	7.1e-05	2.8
cellular amino acid derivative metabolic process	36	1.7	7.9e-05	2
establishment of protein localization	89	4.3	8.2e-05	1.5
heterocycle biosynthetic process	17	0.8	8.6e-05	3
spindle organization	11	0.5	9.1e-05	4.3
positive regulation of innate immune response	14	0.7	9.4e-05	3.4
iron ion homeostasis	14	0.7	9.4e-05	3.4
positive regulation of ubiquitin-protein ligase activity	18	0.9	9.9e-05	2.8
positive regulation of cell differentiation	48	2.3	9.9e-05	1.8
protein transport	88	4.2	9.9e-05	1.5
negative regulation of macromolecule metabolic process	100	4.8	0.0001	1.5
proteasomal protein catabolic process	22	1.1	0.00011	2.5
proteasomal ubiquitin-dependent protein catabolic process	22	1.1	0.00011	2.5
response to endogenous stimulus	91	4.4	0.0001	1.5
response to metal ion	37	1.8	0.00011	2
anaphase-promoting complex-dependent proteasomal ubiquitin-dependent protein catabolic process	17	0.8	0.00011	2.9
regulation of lymphocyte mediated immunity	19	0.9	0.00011	2.7
cytoskeleton organization	57	2.8	0.00011	1.7
glutathione metabolic process	12	0.6	0.00011	3.9
regulation of phosphorylation	68	3.3	0.00011	1.6
regulation of B cell activation	16	0.8	0.00012	3
positive regulation of protein modification process	37	1.8	0.00012	1.9
proteolysis	116	5.6	0.00014	1.4
wound healing	36	1.7	0.00017	1.9
peptide metabolic process	16	0.8	0.0002	2.9
cell proliferation	47	2.3	0.00022	1.7
regulation of alpha-beta T cell activation	13	0.6	0.00023	3.4
B cell activation	18	0.9	0.00024	2.7
response to hydrogen peroxide	20	1	0.00026	2.5
positive regulation of cell proliferation	65	3.1	0.00027	1.6
heme biosynthetic process	8	0.4	0.00028	5.3
innate immune response-activating signal transduction	9	0.4	0.00027	4.7
lymphocyte proliferation	14	0.7	0.0003	3.1
pigment metabolic process	13	0.6	0.00031	3.3
chromosome segregation	16	0.8	0.00031	2.8
negative regulation of leukocyte activation	16	0.8	0.00031	2.8
apoptosis	62	3	0.00032	1.6
microtubule-based process	38	1.8	0.00037	1.8
leukocyte activation during immune response	14	0.7	0.00038	3
cell activation during immune response	14	0.7	0.00038	3
leukocyte proliferation	14	0.7	0.00038	3
mononuclear cell proliferation	14	0.7	0.00038	3
microtubule cytoskeleton organization	24	1.2	0.00039	2.2
regulation of B cell proliferation	11	0.5	0.00041	3.7
response to hormone stimulus	80	3.9	0.00042	1.5
response to fungus	9	0.4	0.00043	4.4
activation of innate immune response	9	0.4	0.00043	4.4
toll-like receptor signaling pathway	8	0.4	0.00047	5
regulation of transferase activity	52	2.5	0.0005	1.6
death	68	3.3	0.00051	1.5
positive regulation of leukocyte mediated cytotoxicity	10	0.5	0.00053	3.9
response to lipopolysaccharide	26	1.3	0.00053	2.1
positive regulation of adaptive immune response based on somatic recombination of immune receptors built from immunoglobulin superfamily domains	13	0.6	0.00053	3.1
positive regulation of adaptive immune response	13	0.6	0.00053	3.1
intracellular signaling cascade	131	6.3	0.00054	1.3
positive regulation of B cell activation	12	0.6	0.00056	3.3
programmed cell death	62	3	0.00057	1.5
leukocyte migration	16	0.8	0.00073	2.6
cellular response to oxidative stress	12	0.6	0.00074	3.2
positive regulation of myeloid cell differentiation	12	0.6	0.00074	3.2
positive regulation of cell motion	23	1.1	0.00075	2.1
regulation of homeostatic process	25	1.2	0.00075	2.1
response to ATP	8	0.4	0.00076	4.7
pattern recognition receptor signaling pathway	8	0.4	0.00076	4.7
T cell proliferation	11	0.5	0.00077	3.4
humoral immune response	14	0.7	0.00079	2.8
membrane invagination	31	1.5	0.00082	1.9
endocytosis	31	1.5	0.00082	1.9
regulation of response to external stimulus	32	1.5	0.00083	1.9
cell death	66	3.2	0.00088	1.5
positive regulation of lymphocyte mediated immunity	13	0.6	0.00088	3
positive regulation of leukocyte mediated immunity	13	0.6	0.00088	3
di-, tri-valent inorganic cation homeostasis	40	1.9	0.00087	1.7
positive regulation of catalytic activity	70	3.4	0.00088	1.5
regulation of T cell proliferation	17	0.8	0.00091	2.5
positive regulation of signal transduction	49	2.4	0.00095	1.6
positive regulation of alpha-beta T cell activation	10	0.5	0.001	3.6
positive regulation of protein kinase cascade	33	1.6	0.001	1.8
regulation of leukocyte mediated cytotoxicity	11	0.5	0.001	3.3
regulation of interferon-gamma production	11	0.5	0.001	3.3
pigment biosynthetic process	11	0.5	0.001	3.3
positive regulation of T cell proliferation	13	0.6	0.0011	2.9
response to ethanol	21	1	0.0011	2.2
regulation of protein kinase cascade	43	2.1	0.0012	1.6
phagocytosis	12	0.6	0.0012	3
vasculature development	42	2	0.0013	1.7
blood vessel development	41	2	0.0013	1.7
production of molecular mediator of immune response	11	0.5	0.0013	3.2
positive regulation of nitric oxide biosynthetic process	9	0.4	0.0014	3.8
T cell receptor signaling pathway	9	0.4	0.0014	3.8
brown fat cell differentiation	10	0.5	0.0014	3.5
regulation of nitric oxide biosynthetic process	10	0.5	0.0014	3.5
ubiquitin-dependent protein catabolic process	32	1.5	0.0014	1.8
response to reactive oxygen species	21	1	0.0015	2.1
cellular homeostasis	70	3.4	0.0015	1.4
DNA catabolic process	14	0.7	0.0015	2.7
positive regulation of gamma-delta T cell differentiation	5	0.2	0.0016	7.8
positive regulation of interleukin-8 biosynthetic process	5	0.2	0.0016	7.8
regulation of gamma-delta T cell activation	5	0.2	0.0016	7.8
regulation of gamma-delta T cell differentiation	5	0.2	0.0016	7.8
positive regulation of gamma-delta T cell activation	5	0.2	0.0016	7.8
regulation of kinase activity	48	2.3	0.0017	1.6
T cell selection	8	0.4	0.0017	4.1
complement activation	11	0.5	0.0018	3.1
negative regulation of immune response	11	0.5	0.0018	3.1
positive regulation of programmed cell death	54	2.6	0.0018	1.5
protein localization	95	4.6	0.0019	1.3
positive regulation of cell killing	10	0.5	0.0019	3.3
regulation of cell cycle process	19	0.9	0.0019	2.2
positive regulation of biosynthetic process	97	4.7	0.002	1.3
regulation of production of molecular mediator of immune response	12	0.6	0.002	2.9
negative regulation of lymphocyte activation	14	0.7	0.0022	2.6
activation of plasma proteins involved in acute inflammatory response	11	0.5	0.0022	3
positive regulation of cell death	54	2.6	0.0022	1.5
aging	29	1.4	0.0023	1.8
positive regulation of cellular biosynthetic process	95	4.6	0.0024	1.3
regulation of cell motion	34	1.6	0.0024	1.7
membrane organization	48	2.3	0.0024	1.5
locomotory behavior	37	1.8	0.0024	1.7
macrophage activation	8	0.4	0.0025	3.9
cell chemotaxis	12	0.6	0.0025	2.8
positive regulation of binding	17	0.8	0.0025	2.3
negative regulation of myeloid cell differentiation	9	0.4	0.0026	3.5
negative regulation of immune effector process	9	0.4	0.0026	3.5
hydrogen peroxide metabolic process	9	0.4	0.0026	3.5
positive regulation of apoptosis	53	2.6	0.0027	1.5
nitrogen compound catabolic process	18	0.9	0.0027	2.2
cation homeostasis	44	2.1	0.0028	1.6
positive regulation of NF-kappaB transcription factor activity	11	0.5	0.0028	2.9
regulation of cell killing	11	0.5	0.0028	2.9
cellular cation homeostasis	40	1.9	0.0031	1.6
immunoglobulin production	10	0.5	0.0032	3.1
regulation of interleukin-2 production	9	0.4	0.0034	3.4
chemical homeostasis	73	3.5	0.0035	1.4
positive regulation of B cell proliferation	8	0.4	0.0035	3.7
positive regulation of cell communication	51	2.5	0.0038	1.5
induction of programmed cell death	34	1.6	0.004	1.7
induction of apoptosis	34	1.6	0.004	1.7
cellular di-, tri-valent inorganic cation homeostasis	36	1.7	0.0041	1.6
regulation of inflammatory response	18	0.9	0.0042	2.1
response to steroid hormone stimulus	47	2.3	0.0043	1.5
leukocyte chemotaxis	11	0.5	0.0044	2.8
blood vessel morphogenesis	33	1.6	0.0045	1.7
myeloid cell activation during immune response	9	0.4	0.0045	3.2
S phase	4	0.2	0.0045	9.3
healing during inflammatory response	4	0.2	0.0045	9.3
S phase of mitotic cell cycle	4	0.2	0.0045	9.3
regulation of microtubule-based process	13	0.6	0.0046	2.5
negative regulation of transferase activity	18	0.9	0.0048	2.1
endoplasmic reticulum unfolded protein response	8	0.4	0.0048	3.6
cellular response to unfolded protein	8	0.4	0.0048	3.6
heterocycle catabolic process	19	0.9	0.005	2
positive regulation of transport	39	1.9	0.005	1.6
cellular iron ion homeostasis	10	0.5	0.0051	2.9
regulation of protein kinase activity	44	2.1	0.0053	1.5
response to heat	16	0.8	0.0055	2.2
regulation of T cell mediated immunity	9	0.4	0.0058	3.1
microglial cell activation	6	0.3	0.0058	4.7
cell redox homeostasis	15	0.7	0.0059	2.2
sulfur metabolic process	22	1.1	0.0059	1.9
alpha-beta T cell activation	8	0.4	0.0063	3.4
regulation of natural killer cell mediated immunity	8	0.4	0.0063	3.4
regulation of natural killer cell mediated cytotoxicity	8	0.4	0.0063	3.4
regulation of binding	26	1.3	0.0064	1.7
positive thymic T cell selection	5	0.2	0.0064	5.8
regulation of interleukin-8 biosynthetic process	5	0.2	0.0064	5.8
positive regulation of calcium-mediated signaling	7	0.3	0.0065	3.8
defense response to virus	7	0.3	0.0065	3.8
nitrogen compound biosynthetic process	51	2.5	0.0066	1.4
glutamine family amino acid metabolic process	12	0.6	0.0066	2.5
multicellular organismal homeostasis	18	0.9	0.007	2
regulation of lipid metabolic process	23	1.1	0.0073	1.8
response to cytokine stimulus	22	1.1	0.0073	1.8
regulation of vesicle-mediated transport	22	1.1	0.0073	1.8
macromolecular complex subunit organization	81	3.9	0.0083	1.3
leukocyte adhesion	8	0.4	0.0083	3.2
protein export from nucleus	6	0.3	0.0086	4.3
regulation of interleukin-8 production	6	0.3	0.0086	4.3
positive regulation of tumor necrosis factor production	6	0.3	0.0086	4.3
regulation of alpha-beta T cell proliferation	6	0.3	0.0086	4.3
B cell receptor signaling pathway	6	0.3	0.0086	4.3
cellular response to hydrogen peroxide	7	0.3	0.0089	3.6
organic acid biosynthetic process	27	1.3	0.0089	1.7
carboxylic acid biosynthetic process	27	1.3	0.0089	1.7
blood coagulation	15	0.7	0.009	2.1
response to toxin	15	0.7	0.009	2.1
coagulation	15	0.7	0.009	2.1
DNA packaging	19	0.9	0.009	1.9
positive regulation of macromolecule biosynthetic process	87	4.2	0.0091	1.3
positive regulation of multicellular organismal process	40	1.9	0.0095	1.5
cellular chemical homeostasis	56	2.7	0.0094	1.4
negative regulation of T cell activation	11	0.5	0.0096	2.5
positive regulation of response to external stimulus	15	0.7	0.01	2.1
membrane to membrane docking	4	0.2	0.01	7.5
DNA synthesis during DNA repair	4	0.2	0.01	7.5
oxygen and reactive oxygen species metabolic process	13	0.6	0.01	2.2
positive T cell selection	5	0.2	0.011	5.2
white fat cell differentiation	5	0.2	0.011	5.2
respiratory burst	5	0.2	0.011	5.2
negative regulation of DNA recombination	5	0.2	0.011	5.2
regulation of growth	46	2.2	0.011	1.4
angiogenesis	23	1.1	0.011	1.7
ion homeostasis	59	2.8	0.011	1.4
cellular ion homeostasis	55	2.7	0.011	1.4
cell migration	41	2	0.011	1.5
blastocyst development	12	0.6	0.011	2.3
positive regulation of DNA binding	14	0.7	0.011	2.1
positive regulation of locomotion	20	1	0.011	1.8
regulation of tumor necrosis factor production	9	0.4	0.011	2.8
hemostasis	15	0.7	0.012	2.1
regulation of calcium-mediated signaling	7	0.3	0.012	3.4
actin filament bundle formation	7	0.3	0.012	3.4
response to hypoxia	32	1.5	0.012	1.6
thymic T cell selection	6	0.3	0.012	4
negative regulation of B cell activation	6	0.3	0.012	4
glutamate metabolic process	6	0.3	0.012	4
immunoglobulin production during immune response	6	0.3	0.012	4
macromolecular complex assembly	76	3.7	0.012	1.3
protein maturation	20	1	0.012	1.8
regulation of mitotic cell cycle	20	1	0.012	1.8
response to temperature stimulus	20	1	0.012	1.8
posttranscriptional regulation of gene expression	26	1.3	0.013	1.7
cytokine production	12	0.6	0.013	2.3
positive regulation of transferase activity	34	1.6	0.013	1.5
regulation of DNA recombination	8	0.4	0.013	3
regulation of alpha-beta T cell differentiation	8	0.4	0.013	3
fatty acid biosynthetic process	16	0.8	0.014	2
negative regulation of kinase activity	16	0.8	0.014	2
response to estradiol stimulus	17	0.8	0.014	1.9
T cell differentiation in the thymus	9	0.4	0.014	2.7
cellular response to hormone stimulus	25	1.2	0.014	1.7
response to organic nitrogen	21	1	0.015	1.8
in utero embryonic development	37	1.8	0.015	1.5
response to zinc ion	7	0.3	0.015	3.3
positive regulation of T cell mediated immunity	7	0.3	0.015	3.3
platelet activation	7	0.3	0.015	3.3
positive regulation of alpha-beta T cell differentiation	7	0.3	0.015	3.3
DNA damage response, signal transduction	13	0.6	0.016	2.1
purine nucleotide catabolic process	11	0.5	0.016	2.3
response to oxygen levels	33	1.6	0.016	1.5
modulation by organism of defense response of other organism during symbiotic interaction	5	0.2	0.016	4.7
positive regulation by organism of immune response of other organism during symbiotic interaction	5	0.2	0.016	4.7
modulation by organism of immune response of other organism during symbiotic interaction	5	0.2	0.016	4.7
modulation by symbiont of host defense response	5	0.2	0.016	4.7
modulation by organism of innate immunity in other organism during symbiotic interaction	5	0.2	0.016	4.7
positive regulation by symbiont of host defense response	5	0.2	0.016	4.7
modulation by symbiont of host immune response	5	0.2	0.016	4.7
modulation by symbiont of host innate immunity	5	0.2	0.016	4.7
positive regulation of interleukin-2 biosynthetic process	5	0.2	0.016	4.7
superoxide anion generation	5	0.2	0.016	4.7
positive regulation by symbiont of host innate immunity	5	0.2	0.016	4.7
positive regulation by organism of defense response of other organism during symbiotic interaction	5	0.2	0.016	4.7
positive regulation by organism of innate immunity in other organism during symbiotic interaction	5	0.2	0.016	4.7
response to interferon-gamma	5	0.2	0.016	4.7
positive regulation by symbiont of host immune response	5	0.2	0.016	4.7
regulation of cell migration	28	1.4	0.016	1.6
response to organic cyclic substance	34	1.6	0.016	1.5
regulation of locomotion	31	1.5	0.016	1.5
DNA recombination	14	0.7	0.017	2
cellular response to reactive oxygen species	8	0.4	0.017	2.9
regulation of T cell mediated cytotoxicity	6	0.3	0.017	3.7
regulation of interleukin-2 biosynthetic process	6	0.3	0.017	3.7
positive regulation of interferon-gamma production	6	0.3	0.017	3.7
regulation of foam cell differentiation	6	0.3	0.017	3.7
mast cell activation	6	0.3	0.017	3.7
regulation of mRNA stability	6	0.3	0.017	3.7
reproductive developmental process	43	2.1	0.017	1.4
protein processing	19	0.9	0.017	1.8
positive regulation of cell migration	18	0.9	0.017	1.8
amine transport	22	1.1	0.017	1.7
vesicle-mediated transport	62	3	0.018	1.3
regulation of DNA binding	20	1	0.018	1.7
negative regulation of neuron apoptosis	13	0.6	0.018	2.1
positive regulation of cell cycle	13	0.6	0.018	2.1
gamete generation	48	2.3	0.018	1.4
meiotic cell cycle	14	0.7	0.019	2
activated T cell proliferation	4	0.2	0.019	6.2
regulation of fibroblast proliferation	10	0.5	0.02	2.4
negative regulation of defense response	10	0.5	0.02	2.4
coenzyme metabolic process	27	1.3	0.02	1.6
somatic diversification of immune receptors via germline recombination within a single locus	7	0.3	0.02	3.1
somatic cell DNA recombination	7	0.3	0.02	3.1
positive regulation of protein kinase activity	31	1.5	0.02	1.5
response to xenobiotic stimulus	8	0.4	0.021	2.8
ER-nuclear signaling pathway	9	0.4	0.02	2.5
nucleotide catabolic process	13	0.6	0.021	2.1
response to abiotic stimulus	57	2.8	0.021	1.3
positive regulation of kinase activity	32	1.5	0.021	1.5
placenta development	17	0.8	0.021	1.8
regulation of cellular component size	36	1.7	0.021	1.5
regulation of cell growth	28	1.4	0.022	1.5
regulation of cellular pH	6	0.3	0.022	3.5
positive regulation of natural killer cell mediated immunity	6	0.3	0.022	3.5
positive regulation of natural killer cell mediated cytotoxicity	6	0.3	0.022	3.5
regulation of RNA stability	6	0.3	0.022	3.5
phosphate metabolic process	110	5.3	0.022	1.2
elevation of cytosolic calcium ion concentration	19	0.9	0.022	1.7
regulation of microtubule cytoskeleton organization	10	0.5	0.023	2.3
response to host immune response	5	0.2	0.023	4.2
microglial cell activation during immune response	5	0.2	0.023	4.2
isotype switching	5	0.2	0.023	4.2
oxaloacetate metabolic process	5	0.2	0.023	4.2
somatic recombination of immunoglobulin genes during immune response	5	0.2	0.023	4.2
response to immune response of other organism during symbiotic interaction	5	0.2	0.023	4.2
somatic diversification of immunoglobulins during immune response	5	0.2	0.023	4.2
nucleobase, nucleoside and nucleotide catabolic process	14	0.7	0.024	2
nucleobase, nucleoside, nucleotide and nucleic acid catabolic process	14	0.7	0.024	2
interphase	14	0.7	0.024	2
response to antibiotic	9	0.4	0.024	2.5
phosphorus metabolic process	110	5.3	0.024	1.2
regulation of leukocyte migration	7	0.3	0.025	3
mitotic sister chromatid segregation	7	0.3	0.025	3
humoral immune response mediated by circulating immunoglobulin	7	0.3	0.025	3
lysosome organization	7	0.3	0.025	3
response to dsRNA	7	0.3	0.025	3
sister chromatid segregation	7	0.3	0.025	3
regulation of immunoglobulin production	8	0.4	0.025	2.7
response to gamma radiation	8	0.4	0.025	2.7
regulation of protein amino acid phosphorylation	28	1.4	0.025	1.5
sphingolipid metabolic process	12	0.6	0.026	2.1
regulation of transcription factor activity	17	0.8	0.026	1.8
protein oligomerization	33	1.6	0.027	1.5
negative regulation of response to stimulus	19	0.9	0.027	1.7
regulation of myeloid leukocyte differentiation	10	0.5	0.027	2.3
nuclear export	11	0.5	0.028	2.1
translational initiation	9	0.4	0.029	2.4
somatic recombination of immunoglobulin gene segments	6	0.3	0.029	3.3
regulation of erythrocyte differentiation	6	0.3	0.029	3.3
regulation of cytokine production during immune response	6	0.3	0.029	3.3
positive regulation of nitrogen compound metabolic process	83	4	0.029	1.2
response to ionizing radiation	14	0.7	0.03	1.9
fat cell differentiation	13	0.6	0.03	2
regulation of cellular localization	41	2	0.03	1.4
regulation of fatty acid oxidation	8	0.4	0.03	2.6
MAPKKK cascade	24	1.2	0.03	1.6
somatic diversification of immune receptors	7	0.3	0.03	2.8
regulation of centrosome cycle	4	0.2	0.031	5.3
hydrogen peroxide biosynthetic process	4	0.2	0.031	5.3
polyol biosynthetic process	4	0.2	0.031	5.3
response to extracellular stimulus	44	2.1	0.031	1.4
intracellular transport	67	3.2	0.031	1.3
positive regulation of fever	3	0.1	0.032	9.3
GTP catabolic process	3	0.1	0.032	9.3
negative regulation of leukocyte migration	3	0.1	0.032	9.3
regulation of mucus secretion	3	0.1	0.032	9.3
female meiosis I	3	0.1	0.032	9.3
modification by symbiont of host morphology or physiology	5	0.2	0.032	3.9
response to tumor necrosis factor	5	0.2	0.032	3.9
female meiosis	5	0.2	0.032	3.9
regulation of interleukin-4 production	5	0.2	0.032	3.9
positive regulation of T cell mediated cytotoxicity	5	0.2	0.032	3.9
actin filament-based process	29	1.4	0.033	1.5
membrane lipid metabolic process	12	0.6	0.033	2
phosphorylation	93	4.5	0.033	1.2
cytosolic calcium ion homeostasis	20	1	0.033	1.6
neuromuscular process	13	0.6	0.033	1.9
meiosis	13	0.6	0.033	1.9
M phase of meiotic cell cycle	13	0.6	0.033	1.9
response to unfolded protein	9	0.4	0.033	2.3
development of primary sexual characteristics	22	1.1	0.036	1.6
gonad development	20	1	0.036	1.6
aromatic compound biosynthetic process	6	0.3	0.036	3.1
endothelial cell migration	6	0.3	0.036	3.1
nucleoside metabolic process	14	0.7	0.037	1.8
nucleocytoplasmic transport	21	1	0.037	1.6
regulation of cell size	29	1.4	0.037	1.5
regulation of fatty acid metabolic process	12	0.6	0.037	2
cellular macromolecular complex subunit organization	39	1.9	0.037	1.4
negative regulation of peptidase activity	7	0.3	0.037	2.7
negative regulation of lipid metabolic process	7	0.3	0.037	2.7
regulation of cellular ketone metabolic process	13	0.6	0.037	1.9
response to nutrient levels	41	2	0.038	1.4
neuromuscular process controlling balance	9	0.4	0.039	2.3
regulation of body fluid levels	18	0.9	0.039	1.7
protein amino acid phosphorylation	81	3.9	0.039	1.2
protein amino acid autophosphorylation	15	0.7	0.04	1.8
response to glucocorticoid stimulus	21	1	0.04	1.6
protein maturation by peptide bond cleavage	14	0.7	0.04	1.8
negative regulation of protein kinase activity	14	0.7	0.04	1.8
regulation of cytoskeleton organization	19	0.9	0.041	1.6
interphase of mitotic cell cycle	13	0.6	0.041	1.9
regulation of exocytosis	11	0.5	0.041	2
response to UV	11	0.5	0.041	2
positive regulation of transcription factor activity	11	0.5	0.041	2
response to defenses of other organism during symbiotic interaction	5	0.2	0.042	3.6
DNA geometric change	5	0.2	0.042	3.6
regulation of B cell differentiation	5	0.2	0.042	3.6
negative regulation of nucleocytoplasmic transport	5	0.2	0.042	3.6
negative regulation of lymphocyte differentiation	5	0.2	0.042	3.6
negative regulation of adaptive immune response based on somatic recombination of immune receptors built from immunoglobulin superfamily domains	5	0.2	0.042	3.6
hydrogen peroxide catabolic process	5	0.2	0.042	3.6
multicellular organismal aging	5	0.2	0.042	3.6
oocyte maturation	5	0.2	0.042	3.6
negative regulation of adaptive immune response	5	0.2	0.042	3.6
response to host	5	0.2	0.042	3.6
positive regulation of mitotic cell cycle	5	0.2	0.042	3.6
response to host defenses	5	0.2	0.042	3.6
macrophage activation during immune response	5	0.2	0.042	3.6
response to arsenic	5	0.2	0.042	3.6
regulation of organelle organization	27	1.3	0.044	1.5
multicellular organism reproduction	60	2.9	0.044	1.3
reproductive process in a multicellular organism	60	2.9	0.044	1.3
purine ribonucleotide catabolic process	7	0.3	0.044	2.6
fatty acid metabolic process	29	1.4	0.044	1.4
somatic diversification of immunoglobulins	6	0.3	0.045	2.9
cell structure disassembly during apoptosis	6	0.3	0.045	2.9
oocyte development	6	0.3	0.045	2.9
leukotriene metabolic process	6	0.3	0.045	2.9
mRNA stabilization	4	0.2	0.045	4.7
positive regulation of foam cell differentiation	4	0.2	0.045	4.7
RNA stabilization	4	0.2	0.045	4.7
regulation of macrophage differentiation	4	0.2	0.045	4.7
response to selenium ion	4	0.2	0.045	4.7
cytokinesis during cell cycle	4	0.2	0.045	4.7
positive regulation of osteoclast differentiation	4	0.2	0.045	4.7
regulation of chemokine biosynthetic process	4	0.2	0.045	4.7
ribonucleoside metabolic process	12	0.6	0.046	1.9
cellular macromolecular complex assembly	35	1.7	0.046	1.4
nuclear transport	21	1	0.046	1.6
anatomical structure homeostasis	17	0.8	0.048	1.7
positive regulation of growth	16	0.8	0.05	1.7
sex differentiation	24	1.2	0.052	1.5
protein targeting	24	1.2	0.052	1.5
positive regulation of MAP kinase activity	15	0.7	0.052	1.7
regulation of behavior	11	0.5	0.052	1.9
actin cytoskeleton organization	27	1.3	0.052	1.4
ribonucleotide catabolic process	7	0.3	0.053	2.5
spermatogenesis	36	1.7	0.053	1.4
male gamete generation	36	1.7	0.053	1.4
protein complex assembly	56	2.7	0.054	1.3
protein complex biogenesis	56	2.7	0.054	1.3
regulation of humoral immune response	5	0.2	0.054	3.3
regulation of isotype switching	5	0.2	0.054	3.3
response to lead ion	5	0.2	0.054	3.3
positive regulation of production of molecular mediator of immune response	5	0.2	0.054	3.3
erythrocyte development	5	0.2	0.054	3.3
oocyte differentiation	6	0.3	0.055	2.8
negative regulation of caspase activity	6	0.3	0.055	2.8
complement activation, classical pathway	6	0.3	0.055	2.8
positive regulation of myeloid leukocyte differentiation	6	0.3	0.055	2.8
behavior	57	2.8	0.055	1.3
negative regulation of cytokine production	8	0.4	0.057	2.3
vacuole organization	8	0.4	0.057	2.3
DNA integrity checkpoint	8	0.4	0.057	2.3
regulation of protein localization	21	1	0.057	1.5
regulation of establishment of protein localization	18	0.9	0.058	1.6
positive regulation of cell size	11	0.5	0.058	1.9
I-kappaB kinase/NF-kappaB cascade	9	0.4	0.058	2.1
positive regulation of RNA metabolic process	61	2.9	0.059	1.2
intracellular cholesterol transport	3	0.1	0.059	7
regulation of germinal center formation	3	0.1	0.059	7
DNA ligation during DNA repair	3	0.1	0.059	7
maintenance of fidelity during DNA-dependent DNA replication	3	0.1	0.059	7
meiotic spindle organization	3	0.1	0.059	7
response to molecule of fungal origin	3	0.1	0.059	7
positive regulation of antigen receptor-mediated signaling pathway	3	0.1	0.059	7
negative regulation of NF-kappaB import into nucleus	3	0.1	0.059	7
intracellular sterol transport	3	0.1	0.059	7
positive regulation of germinal center formation	3	0.1	0.059	7
regulation of immunoglobulin mediated immune response	7	0.3	0.062	2.4
maintenance of location in cell	7	0.3	0.062	2.4
regulation of B cell mediated immunity	7	0.3	0.062	2.4
reproductive structure development	24	1.2	0.062	1.5
regulation of smooth muscle cell proliferation	12	0.6	0.063	1.8
induction of positive chemotaxis	4	0.2	0.063	4.1
positive regulation of interferon-gamma biosynthetic process	4	0.2	0.063	4.1
regulation of cholesterol storage	4	0.2	0.063	4.1
regulation of interleukin-12 biosynthetic process	4	0.2	0.063	4.1
positive regulation of alpha-beta T cell proliferation	4	0.2	0.063	4.1
DNA unwinding during replication	4	0.2	0.063	4.1
regulation of MAP kinase activity	19	0.9	0.063	1.5
cell cycle checkpoint	11	0.5	0.064	1.9
positive regulation of inflammatory response	8	0.4	0.065	2.2
response to endoplasmic reticulum stress	8	0.4	0.065	2.2
response to corticosteroid stimulus	21	1	0.065	1.5
icosanoid metabolic process	10	0.5	0.066	1.9
positive regulation of transcription, DNA-dependent	60	2.9	0.067	1.2
negative regulation of lymphocyte mediated immunity	5	0.2	0.068	3.1
negative regulation of sequestering of calcium ion	5	0.2	0.068	3.1
regulation of CD4-positive, alpha beta T cell differentiation	5	0.2	0.068	3.1
release of sequestered calcium ion into cytosol	5	0.2	0.068	3.1
regulation of S phase	5	0.2	0.068	3.1
negative regulation of leukocyte mediated immunity	5	0.2	0.068	3.1
cytosolic calcium ion transport	5	0.2	0.068	3.1
GTP metabolic process	5	0.2	0.068	3.1
calcium ion transport into cytosol	5	0.2	0.068	3.1
activation of protein kinase A activity	5	0.2	0.068	3.1
defense response to bacterium	16	0.8	0.069	1.6
positive regulation of angiogenesis	7	0.3	0.072	2.3
amino acid transport	15	0.7	0.072	1.6
unsaturated fatty acid metabolic process	10	0.5	0.073	1.9
negative regulation of DNA metabolic process	8	0.4	0.074	2.1
regulation of interleukin-6 production	8	0.4	0.074	2.1
peptidyl-tyrosine phosphorylation	8	0.4	0.074	2.1
peptidyl-tyrosine modification	8	0.4	0.074	2.1
polyol metabolic process	8	0.4	0.074	2.1
sexual reproduction	50	2.4	0.074	1.3
response to nutrient	30	1.4	0.075	1.4
RNA transport	12	0.6	0.076	1.8
nucleic acid transport	12	0.6	0.076	1.8
establishment of RNA localization	12	0.6	0.076	1.8
negative regulation of cell proliferation	37	1.8	0.076	1.3
negative regulation of cellular component organization	20	1	0.078	1.5
regulation of intracellular transport	11	0.5	0.079	1.8
cellular alkene metabolic process	6	0.3	0.078	2.5
regulation of caspase activity	13	0.6	0.079	1.7
regulation of cellular response to stress	16	0.8	0.08	1.6
response to protein stimulus	16	0.8	0.08	1.6
positive regulation of smooth muscle cell proliferation	9	0.4	0.083	2
cellular response to extracellular stimulus	12	0.6	0.083	1.7
cellular carbohydrate biosynthetic process	12	0.6	0.083	1.7
coenzyme biosynthetic process	12	0.6	0.083	1.7
polysaccharide catabolic process	7	0.3	0.083	2.3
L-amino acid transport	7	0.3	0.083	2.3
negative regulation of inflammatory response	7	0.3	0.083	2.3
negative regulation of cell killing	4	0.2	0.083	3.7
hemoglobin metabolic process	4	0.2	0.083	3.7
negative regulation of protein import into nucleus	4	0.2	0.083	3.7
regulation of interferon-gamma biosynthetic process	4	0.2	0.083	3.7
iron-sulfur cluster assembly	4	0.2	0.083	3.7
neuromuscular process controlling posture	4	0.2	0.083	3.7
metallo-sulfur cluster assembly	4	0.2	0.083	3.7
phagocytosis, recognition	4	0.2	0.083	3.7
folic acid and derivative biosynthetic process	4	0.2	0.083	3.7
regulation of receptor recycling	4	0.2	0.083	3.7
production of molecular mediator of acute inflammatory response	4	0.2	0.083	3.7
lymph node development	4	0.2	0.083	3.7
positive regulation of erythrocyte differentiation	4	0.2	0.083	3.7
negative regulation of leukocyte mediated cytotoxicity	4	0.2	0.083	3.7
mitotic chromosome condensation	4	0.2	0.083	3.7
negative regulation of intracellular transport	5	0.2	0.084	2.9
myeloid leukocyte mediated immunity	5	0.2	0.084	2.9
regulation of sequestering of calcium ion	5	0.2	0.084	2.9
alpha-beta T cell differentiation	5	0.2	0.084	2.9
regulation of interleukin-12 production	5	0.2	0.084	2.9
tissue homeostasis	11	0.5	0.086	1.8
organ regeneration	11	0.5	0.086	1.8
phospholipid metabolic process	24	1.2	0.087	1.4
regulation of peptidase activity	14	0.7	0.089	1.6
nucleus organization	10	0.5	0.09	1.8
RNA localization	12	0.6	0.09	1.7
cell motility	44	2.1	0.091	1.3
localization of cell	44	2.1	0.091	1.3
negative regulation of steroid biosynthetic process	3	0.1	0.092	5.6
regulation of fever	3	0.1	0.092	5.6
carbon dioxide transport	3	0.1	0.092	5.6
positive regulation of interferon-beta biosynthetic process	3	0.1	0.092	5.6
positive regulation of chemokine biosynthetic process	3	0.1	0.092	5.6
regulation of interferon-beta biosynthetic process	3	0.1	0.092	5.6
positive regulation of heat generation	3	0.1	0.092	5.6
positive regulation of tumor necrosis factor biosynthetic process	3	0.1	0.092	5.6
tetrapyrrole catabolic process	3	0.1	0.092	5.6
interkinetic nuclear migration	3	0.1	0.092	5.6
porphyrin catabolic process	3	0.1	0.092	5.6
regulation of centrosome duplication	3	0.1	0.092	5.6
chromosome organization	45	2.2	0.092	1.2
alcohol biosynthetic process	9	0.4	0.092	1.9
cellular response to nutrient levels	9	0.4	0.092	1.9
neutrophil chemotaxis	6	0.3	0.092	2.4
negative regulation of protein complex assembly	6	0.3	0.092	2.4
protein polyubiquitination	6	0.3	0.092	2.4
response to cadmium ion	6	0.3	0.092	2.4
antigen processing and presentation of peptide antigen via MHC class I	6	0.3	0.092	2.4
purine nucleoside triphosphate catabolic process	6	0.3	0.092	2.4
positive regulation of homeostatic process	8	0.4	0.094	2
icosanoid biosynthetic process	7	0.3	0.094	2.2
protein polymerization	7	0.3	0.094	2.2
regulation of chemotaxis	7	0.3	0.094	2.2
negative regulation of translation	7	0.3	0.094	2.2
cellular metal ion homeostasis	26	1.3	0.095	1.4
negative regulation of biosynthetic process	64	3.1	0.096	1.2
carboxylic acid transport	22	1.1	0.098	1.4
chromatin assembly	12	0.6	0.098	1.7

## Sheet: Sp y-o
Spleen old vs. young
Term	Count	%	P-Value	Fold Enrichment
immune response	115	5.7	1.7e-22	2.6
mitotic cell cycle	71	3.5	2.9e-17	2.9
cell cycle	110	5.5	3.5e-16	2.2
positive regulation of immune system process	71	3.5	2.8e-16	2.8
positive regulation of immune response	51	2.5	3.9e-15	3.4
DNA metabolic process	90	4.5	3.7e-15	2.4
response to organic substance	175	8.7	2.3e-14	1.8
cell activation	69	3.4	3.2e-14	2.7
positive regulation of response to stimulus	67	3.3	4e-14	2.7
DNA replication	46	2.3	5e-14	3.4
cell cycle process	87	4.3	1.8e-13	2.3
defense response	93	4.6	4.8e-13	2.2
cell cycle phase	65	3.2	5.7e-13	2.6
regulation of cell death	136	6.7	9.7e-13	1.8
cellular response to stress	98	4.9	1.1e-12	2.1
regulation of programmed cell death	135	6.7	1.5e-12	1.8
hemopoietic or lymphoid organ development	66	3.3	5.7e-12	2.5
immune system development	68	3.4	6e-12	2.4
regulation of apoptosis	132	6.5	5.5e-12	1.8
M phase	52	2.6	9.6e-12	2.8
leukocyte activation	59	2.9	1.1e-11	2.6
negative regulation of cell death	80	4	1.3e-11	2.2
regulation of cytokine production	48	2.4	1.7e-11	2.9
negative regulation of programmed cell death	79	3.9	2.9e-11	2.2
negative regulation of apoptosis	78	3.9	3.5e-11	2.2
hemopoiesis	60	3	4.6e-11	2.5
M phase of mitotic cell cycle	37	1.8	8.5e-11	3.3
mitosis	36	1.8	1.1e-10	3.3
nuclear division	36	1.8	1.1e-10	3.3
cell division	45	2.2	1.2e-10	2.8
organelle fission	37	1.8	1.6e-10	3.2
cellular macromolecule catabolic process	87	4.3	1.6e-10	2
regulation of lymphocyte activation	44	2.2	2.1e-10	2.8
response to wounding	90	4.5	2.5e-10	2
regulation of leukocyte activation	47	2.3	2.6e-10	2.7
regulation of protein modification process	67	3.3	3.3e-10	2.2
macromolecule catabolic process	95	4.7	3.5e-10	1.9
activation of immune response	33	1.6	3.3e-10	3.4
regulation of cell activation	48	2.4	3.6e-10	2.7
immune effector process	39	1.9	4.8e-10	3
immune response-regulating signal transduction	26	1.3	5.9e-10	4
lymphocyte activation	47	2.3	1.2e-09	2.6
negative regulation of molecular function	67	3.3	1.9e-09	2.2
regulation of T cell activation	36	1.8	2.7e-09	3
immune response-activating signal transduction	24	1.2	2.6e-09	4.1
positive regulation of lymphocyte activation	33	1.6	2.9e-09	3.2
negative regulation of catalytic activity	57	2.8	4.7e-09	2.3
regulation of cellular protein metabolic process	85	4.2	5.6e-09	1.9
response to oxidative stress	48	2.4	7.6e-09	2.4
positive regulation of leukocyte activation	34	1.7	8.5e-09	3
response to DNA damage stimulus	60	3	1.1e-08	2.2
regulation of ubiquitin-protein ligase activity during mitotic cell cycle	24	1.2	1.3e-08	3.8
positive regulation of cellular protein metabolic process	54	2.7	1.3e-08	2.3
positive regulation of T cell activation	27	1.3	1.4e-08	3.4
regulation of cell cycle	58	2.9	1.4e-08	2.2
inflammatory response	53	2.6	1.6e-08	2.3
positive regulation of cell activation	34	1.7	2.4e-08	2.9
positive regulation of protein modification process	46	2.3	2.7e-08	2.4
positive regulation of protein metabolic process	55	2.7	2.9e-08	2.2
innate immune response	29	1.4	2.9e-08	3.2
modification-dependent macromolecule catabolic process	63	3.1	3.1e-08	2.1
modification-dependent protein catabolic process	63	3.1	3.1e-08	2.1
adaptive immune response based on somatic recombination of immune receptors built from immunoglobulin superfamily domains	25	1.2	3.2e-08	3.5
adaptive immune response	25	1.2	3.2e-08	3.5
regulation of lymphocyte differentiation	23	1.1	3.4e-08	3.8
anti-apoptosis	40	2	3.7e-08	2.6
positive regulation of macromolecule metabolic process	139	6.9	4e-08	1.6
regulation of ligase activity	25	1.2	4.5e-08	3.5
regulation of cell proliferation	117	5.8	5.4e-08	1.6
negative regulation of ubiquitin-protein ligase activity during mitotic cell cycle	22	1.1	6e-08	3.8
regulation of protein ubiquitination	29	1.4	6.7e-08	3.1
immune response-regulating cell surface receptor signaling pathway	20	1	8.2e-08	4
negative regulation of ligase activity	22	1.1	8.7e-08	3.7
negative regulation of ubiquitin-protein ligase activity	22	1.1	8.7e-08	3.7
cellular protein catabolic process	66	3.3	1.1e-07	2
regulation of ubiquitin-protein ligase activity	24	1.2	1.1e-07	3.4
negative regulation of protein modification process	32	1.6	1.2e-07	2.8
positive regulation of protein ubiquitination	25	1.2	1.2e-07	3.3
T cell activation	33	1.6	1.4e-07	2.7
positive regulation of ligase activity	23	1.1	1.4e-07	3.5
positive regulation of ubiquitin-protein ligase activity during mitotic cell cycle	22	1.1	1.8e-07	3.6
negative regulation of protein ubiquitination	23	1.1	2e-07	3.5
proteasomal protein catabolic process	27	1.3	2.1e-07	3.1
proteasomal ubiquitin-dependent protein catabolic process	27	1.3	2.1e-07	3.1
ubiquitin-dependent protein catabolic process	42	2.1	2.2e-07	2.4
DNA-dependent DNA replication	17	0.8	2.6e-07	4.4
negative regulation of cellular protein metabolic process	42	2.1	2.6e-07	2.3
response to inorganic substance	58	2.9	2.8e-07	2
antigen processing and presentation	27	1.3	2.8e-07	3
anaphase-promoting complex-dependent proteasomal ubiquitin-dependent protein catabolic process	21	1	3.2e-07	3.6
antigen processing and presentation of exogenous antigen	14	0.7	3.6e-07	5.2
positive regulation of ubiquitin-protein ligase activity	22	1.1	3.5e-07	3.5
negative regulation of immune system process	27	1.3	3.6e-07	3
proteolysis involved in cellular protein catabolic process	64	3.2	3.7e-07	1.9
protein catabolic process	67	3.3	5.1e-07	1.9
cofactor metabolic process	47	2.3	5.2e-07	2.2
immune response-activating cell surface receptor signaling pathway	18	0.9	5.6e-07	4
DNA repair	44	2.2	5.8e-07	2.2
negative regulation of protein metabolic process	42	2.1	6.1e-07	2.3
lymphocyte mediated immunity	22	1.1	6.7e-07	3.4
nucleotide-excision repair, DNA gap filling	11	0.5	8.6e-07	6.4
response to bacterium	48	2.4	9e-07	2.1
immunoglobulin mediated immune response	19	0.9	1e-06	3.7
antigen receptor-mediated signaling pathway	16	0.8	1.1e-06	4.3
homeostasis of number of cells	30	1.5	1.1e-06	2.7
lymphocyte differentiation	28	1.4	1.4e-06	2.7
positive regulation of molecular function	90	4.5	1.6e-06	1.7
leukocyte differentiation	33	1.6	1.7e-06	2.5
B cell mediated immunity	19	0.9	2e-06	3.5
leukocyte mediated immunity	24	1.2	2e-06	3
positive regulation of mononuclear cell proliferation	21	1	2.2e-06	3.3
phagocytosis	16	0.8	2.5e-06	4
response to endogenous stimulus	98	4.9	2.8e-06	1.6
myeloid cell differentiation	27	1.3	3.1e-06	2.7
response to molecule of bacterial origin	33	1.6	3.5e-06	2.4
positive regulation of leukocyte proliferation	21	1	3.9e-06	3.2
regulation of mononuclear cell proliferation	26	1.3	4.4e-06	2.7
regulation of leukocyte proliferation	26	1.3	6.8e-06	2.7
positive regulation of lymphocyte proliferation	20	1	7e-06	3.2
positive regulation of cytokine production	23	1.1	7.6e-06	2.9
response to hydrogen peroxide	23	1.1	7.6e-06	2.9
erythrocyte homeostasis	18	0.9	9.3e-06	3.4
nucleotide-excision repair	18	0.9	9.3e-06	3.4
antigen processing and presentation of peptide or polysaccharide antigen via MHC class II	10	0.5	1e-05	5.8
regulation of phosphorylation	72	3.6	1.1e-05	1.7
T cell differentiation	21	1	1.1e-05	3
regulation of lymphocyte proliferation	25	1.2	1.2e-05	2.6
response to virus	17	0.8	1.2e-05	3.4
regulation of cytokine biosynthetic process	20	1	1.2e-05	3.1
membrane invagination	36	1.8	1.2e-05	2.2
endocytosis	36	1.8	1.2e-05	2.2
regulation of phosphate metabolic process	74	3.7	1.3e-05	1.7
regulation of phosphorus metabolic process	74	3.7	1.3e-05	1.7
antigen processing and presentation of exogenous peptide antigen	11	0.5	1.3e-05	5.1
positive regulation of defense response	21	1	1.5e-05	2.9
DNA replication initiation	8	0.4	1.4e-05	7.4
positive regulation of cytokine biosynthetic process	16	0.8	1.6e-05	3.5
porphyrin metabolic process	13	0.6	2e-05	4.2
tetrapyrrole metabolic process	13	0.6	2e-05	4.2
response to metal ion	39	1.9	2.1e-05	2.1
response to hormone stimulus	86	4.3	2.1e-05	1.6
regulation of T cell differentiation	17	0.8	2.3e-05	3.3
regulation of immune effector process	28	1.4	2.4e-05	2.4
response to reactive oxygen species	25	1.2	2.7e-05	2.5
antigen processing and presentation of peptide antigen via MHC class II	9	0.4	2.9e-05	6
antigen processing and presentation of exogenous peptide antigen via MHC class II	9	0.4	2.9e-05	6
antigen processing and presentation of peptide antigen	15	0.7	2.8e-05	3.6
positive regulation of cell proliferation	69	3.4	2.8e-05	1.7
homeostatic process	112	5.6	2.9e-05	1.5
erythrocyte differentiation	16	0.8	3e-05	3.4
regulation of B cell activation	17	0.8	3e-05	3.2
cofactor biosynthetic process	25	1.2	3.2e-05	2.5
response to lipopolysaccharide	29	1.4	3.3e-05	2.3
regulation of response to external stimulus	36	1.8	3.4e-05	2.1
cytoskeleton organization	59	2.9	3.4e-05	1.7
death	73	3.6	3.6e-05	1.6
cellular response to oxidative stress	14	0.7	3.6e-05	3.7
response to drug	60	3	4e-05	1.7
regulation of transferase activity	56	2.8	4.2e-05	1.7
negative regulation of macromolecule metabolic process	102	5.1	4.5e-05	1.5
regulation of I-kappaB kinase/NF-kappaB cascade	24	1.2	4.6e-05	2.5
regulation of alpha-beta T cell activation	14	0.7	5.1e-05	3.6
positive regulation of lymphocyte differentiation	14	0.7	5.1e-05	3.6
establishment of protein localization	90	4.5	5.6e-05	1.5
heme metabolic process	10	0.5	6.2e-05	4.9
regulation of myeloid cell differentiation	20	1	6.5e-05	2.7
protein transport	89	4.4	6.7e-05	1.5
membrane organization	54	2.7	6.9e-05	1.7
positive regulation of catalytic activity	75	3.7	7.1e-05	1.6
positive regulation of T cell proliferation	15	0.7	7.3e-05	3.3
regulation of inflammatory response	22	1.1	7.5e-05	2.6
cellular amino acid derivative metabolic process	36	1.8	8.4e-05	2
heterocycle biosynthetic process	17	0.8	8.9e-05	3
negative regulation of transferase activity	22	1.1	9.2e-05	2.5
spindle organization	11	0.5	9.3e-05	4.3
response to ATP	9	0.4	0.0001	5.2
positive regulation of I-kappaB kinase/NF-kappaB cascade	22	1.1	0.00011	2.5
apoptosis	64	3.2	0.00011	1.6
glutathione metabolic process	12	0.6	0.00012	3.9
cell death	70	3.5	0.00012	1.6
programmed cell death	65	3.2	0.00012	1.6
positive regulation of T cell differentiation	13	0.6	0.00013	3.6
chemotaxis	22	1.1	0.00013	2.5
taxis	22	1.1	0.00013	2.5
regulation of B cell differentiation	8	0.4	0.00015	5.7
microtubule cytoskeleton organization	25	1.2	0.00016	2.3
response to ethanol	23	1.1	0.00016	2.4
regulation of kinase activity	52	2.6	0.00016	1.7
endoplasmic reticulum unfolded protein response	10	0.5	0.00016	4.4
cellular response to unfolded protein	10	0.5	0.00016	4.4
negative regulation of cell activation	17	0.8	0.00018	2.8
microtubule-based process	39	1.9	0.00019	1.9
regulation of innate immune response	16	0.8	0.0002	2.9
positive regulation of alpha-beta T cell activation	11	0.5	0.00021	3.9
phagocytosis, recognition	7	0.3	0.00022	6.5
response to abiotic stimulus	67	3.3	0.00022	1.6
leukocyte migration	17	0.8	0.00023	2.8
proteolysis	115	5.7	0.00024	1.4
regulation of adaptive immune response	18	0.9	0.00025	2.7
regulation of adaptive immune response based on somatic recombination of immune receptors built from immunoglobulin superfamily domains	18	0.9	0.00025	2.7
regulation of protein amino acid phosphorylation	35	1.7	0.00027	1.9
response to organic nitrogen	26	1.3	0.00028	2.2
heme biosynthetic process	8	0.4	0.00028	5.3
induction of apoptosis	38	1.9	0.00029	1.8
induction of programmed cell death	38	1.9	0.00029	1.8
positive regulation of biosynthetic process	102	5.1	0.00029	1.4
brown fat cell differentiation	11	0.5	0.0003	3.8
regulation of T cell proliferation	18	0.9	0.00031	2.6
positive regulation of cell motion	24	1.2	0.0003	2.2
pigment metabolic process	13	0.6	0.00032	3.3
negative regulation of kinase activity	20	1	0.00032	2.4
negative regulation of leukocyte activation	16	0.8	0.00032	2.8
positive regulation of cellular biosynthetic process	100	5	0.00037	1.4
oxygen and reactive oxygen species metabolic process	16	0.8	0.0004	2.8
iron ion homeostasis	13	0.6	0.00042	3.2
protein kinase cascade	48	2.4	0.00043	1.7
positive regulation of developmental process	54	2.7	0.00043	1.6
porphyrin biosynthetic process	9	0.4	0.00044	4.4
response to fungus	9	0.4	0.00044	4.4
tetrapyrrole biosynthetic process	9	0.4	0.00044	4.4
DNA catabolic process	15	0.7	0.00046	2.8
sulfur metabolic process	25	1.2	0.00052	2.1
response to hypoxia	37	1.8	0.00053	1.8
hydrogen peroxide metabolic process	10	0.5	0.00054	3.9
positive regulation of adaptive immune response based on somatic recombination of immune receptors built from immunoglobulin superfamily domains	13	0.6	0.00055	3.1
positive regulation of adaptive immune response	13	0.6	0.00055	3.1
macromolecular complex subunit organization	88	4.4	0.00056	1.4
positive regulation of signal transduction	50	2.5	0.00057	1.6
regulation of protein kinase activity	48	2.4	0.0006	1.6
regulation of cell motion	36	1.8	0.00065	1.8
regulation of leukocyte mediated immunity	19	0.9	0.00066	2.4
negative regulation of lymphocyte activation	15	0.7	0.00071	2.7
positive regulation of immune effector process	15	0.7	0.00071	2.7
peptide metabolic process	15	0.7	0.00071	2.7
regulation of protein kinase cascade	44	2.2	0.00072	1.7
pattern recognition receptor signaling pathway	8	0.4	0.00077	4.7
wound healing	34	1.7	0.0008	1.8
positive regulation of cell communication	54	2.7	0.00085	1.6
macromolecular complex assembly	83	4.1	0.00085	1.4
response to oxygen levels	38	1.9	0.00087	1.7
response to steroid hormone stimulus	50	2.5	0.00091	1.6
pigment biosynthetic process	11	0.5	0.001	3.3
chromosome segregation	15	0.7	0.0011	2.6
myeloid leukocyte activation	15	0.7	0.0011	2.6
respiratory burst	6	0.3	0.0012	6.2
B cell receptor signaling pathway	7	0.3	0.0013	5
regulation of antigen receptor-mediated signaling pathway	7	0.3	0.0013	5
positive regulation of cell differentiation	44	2.2	0.0014	1.6
regulation of growth	50	2.5	0.0015	1.6
positive regulation of response to external stimulus	17	0.8	0.0016	2.4
positive regulation of innate immune response	12	0.6	0.0016	2.9
positive regulation of transport	41	2	0.0017	1.6
regulation of gamma-delta T cell differentiation	5	0.2	0.0017	7.8
positive regulation of gamma-delta T cell activation	5	0.2	0.0017	7.8
positive regulation of gamma-delta T cell differentiation	5	0.2	0.0017	7.8
regulation of gamma-delta T cell activation	5	0.2	0.0017	7.8
cellular response to hydrogen peroxide	8	0.4	0.0018	4.1
T cell selection	8	0.4	0.0018	4.1
innate immune response-activating signal transduction	8	0.4	0.0018	4.1
response to organic cyclic substance	38	1.9	0.0018	1.7
ER-nuclear signaling pathway	11	0.5	0.0018	3.1
negative regulation of immune response	11	0.5	0.0018	3.1
regulation of homeostatic process	24	1.2	0.0018	2
regulation of B cell proliferation	10	0.5	0.0019	3.3
positive regulation of angiogenesis	10	0.5	0.0019	3.3
fat cell differentiation	16	0.8	0.0019	2.4
regulation of cell growth	32	1.6	0.002	1.8
protein localization	95	4.7	0.0021	1.3
negative regulation of B cell activation	7	0.3	0.0021	4.7
response to ionizing radiation	17	0.8	0.0022	2.3
superoxide anion generation	6	0.3	0.0022	5.6
positive regulation of B cell activation	11	0.5	0.0023	3
positive regulation of cell death	54	2.7	0.0024	1.5
cell chemotaxis	12	0.6	0.0026	2.8
blood vessel development	40	2	0.0025	1.6
macrophage activation	8	0.4	0.0025	3.9
activation of innate immune response	8	0.4	0.0025	3.9
humoral immune response	13	0.6	0.0027	2.6
nitrogen compound biosynthetic process	53	2.6	0.0027	1.5
acute inflammatory response	20	1	0.0028	2.1
nitrogen compound catabolic process	18	0.9	0.0028	2.2
positive regulation of myeloid cell differentiation	11	0.5	0.0029	2.9
regulation of lymphocyte mediated immunity	16	0.8	0.0031	2.3
positive regulation of nitrogen compound metabolic process	90	4.5	0.0031	1.3
toll-like receptor signaling pathway	7	0.3	0.0032	4.3
positive regulation of programmed cell death	53	2.6	0.0033	1.5
positive regulation of multicellular organismal process	42	2.1	0.0035	1.6
positive regulation of macromolecule biosynthetic process	90	4.5	0.0035	1.3
negative regulation of protein kinase activity	17	0.8	0.0035	2.2
response to cytokine stimulus	23	1.1	0.0036	1.9
response to unfolded protein	11	0.5	0.0037	2.8
regulation of T cell receptor signaling pathway	6	0.3	0.0037	5.1
phagocytosis, engulfment	6	0.3	0.0037	5.1
positive regulation of protein kinase activity	34	1.7	0.0039	1.7
cellular homeostasis	68	3.4	0.0039	1.4
blastocyst development	13	0.6	0.0039	2.5
response to nutrient	36	1.8	0.004	1.6
regulation of interferon-gamma production	10	0.5	0.0042	3
response to nutrient levels	46	2.3	0.0042	1.5
positive regulation of protein kinase cascade	31	1.5	0.0042	1.7
protein complex assembly	63	3.1	0.0043	1.4
protein complex biogenesis	63	3.1	0.0043	1.4
vasculature development	40	2	0.0043	1.6
healing during inflammatory response	4	0.2	0.0045	9.3
S phase of mitotic cell cycle	4	0.2	0.0045	9.3
S phase	4	0.2	0.0045	9.3
response to molecule of fungal origin	4	0.2	0.0045	9.3
leukocyte chemotaxis	11	0.5	0.0045	2.8
cellular response to reactive oxygen species	9	0.4	0.0046	3.2
positive regulation of transferase activity	36	1.8	0.0047	1.6
locomotory behavior	36	1.8	0.0047	1.6
positive regulation of apoptosis	52	2.6	0.0047	1.5
cell activation during immune response	12	0.6	0.0047	2.6
leukocyte activation during immune response	12	0.6	0.0047	2.6
cytokine production	13	0.6	0.0047	2.5
regulation of cellular component size	39	1.9	0.0049	1.6
regulation of cell cycle process	18	0.9	0.0049	2.1
heterocycle catabolic process	19	0.9	0.0052	2
response to protein stimulus	20	1	0.0053	2
positive regulation of locomotion	21	1	0.0054	1.9
regulation of locomotion	33	1.6	0.0056	1.6
response to extracellular stimulus	48	2.4	0.0056	1.5
response to heat	16	0.8	0.0057	2.2
protein oligomerization	36	1.8	0.0059	1.6
regulation of B cell mediated immunity	9	0.4	0.0059	3.1
regulation of nitric oxide biosynthetic process	9	0.4	0.0059	3.1
regulation of immunoglobulin mediated immune response	9	0.4	0.0059	3.1
coenzyme metabolic process	29	1.4	0.0062	1.7
response to estradiol stimulus	18	0.9	0.0064	2
positive regulation of nitric oxide biosynthetic process	8	0.4	0.0065	3.4
T cell receptor signaling pathway	8	0.4	0.0065	3.4
regulation of B cell apoptosis	5	0.2	0.0065	5.8
defense response to virus	7	0.3	0.0066	3.8
positive regulation of calcium-mediated signaling	7	0.3	0.0066	3.8
response to mechanical stimulus	17	0.8	0.0069	2.1
response to radiation	33	1.6	0.0071	1.6
posttranscriptional regulation of gene expression	27	1.3	0.0071	1.7
positive regulation of kinase activity	34	1.7	0.0074	1.6
negative regulation of neuron apoptosis	14	0.7	0.0074	2.2
positive regulation of cell cycle	14	0.7	0.0074	2.2
response to gamma radiation	9	0.4	0.0075	3
regulation of cell size	32	1.6	0.0079	1.6
meiotic cell cycle	15	0.7	0.0081	2.1
positive regulation of inflammatory response	10	0.5	0.0081	2.7
response to antibiotic	10	0.5	0.0081	2.7
response to endoplasmic reticulum stress	10	0.5	0.0081	2.7
positive regulation of cell migration	19	0.9	0.0083	1.9
regulation of cell adhesion	23	1.1	0.0083	1.8
leukocyte adhesion	8	0.4	0.0084	3.2
response to cadmium ion	8	0.4	0.0084	3.2
regulation of phagocytosis	8	0.4	0.0084	3.2
regulation of caspase activity	16	0.8	0.0086	2.1
hydrogen peroxide catabolic process	6	0.3	0.0087	4.3
positive regulation of tumor necrosis factor production	6	0.3	0.0087	4.3
cell killing	6	0.3	0.0087	4.3
DNA geometric change	6	0.3	0.0087	4.3
regulation of alpha-beta T cell proliferation	6	0.3	0.0087	4.3
negative regulation of lymphocyte differentiation	6	0.3	0.0087	4.3
vesicle-mediated transport	64	3.2	0.0092	1.4
defense response to bacterium	19	0.9	0.0093	1.9
DNA packaging	19	0.9	0.0093	1.9
blood coagulation	15	0.7	0.0093	2.1
coagulation	15	0.7	0.0093	2.1
regulation of cell migration	29	1.4	0.0095	1.6
negative regulation of cell proliferation	42	2.1	0.0096	1.5
di-, tri-valent inorganic cation homeostasis	36	1.8	0.0097	1.5
positive regulation of NF-kappaB transcription factor activity	10	0.5	0.0098	2.7
positive regulation of lymphocyte mediated immunity	11	0.5	0.0098	2.5
negative regulation of T cell activation	11	0.5	0.0098	2.5
positive regulation of leukocyte mediated immunity	11	0.5	0.0098	2.5
placenta development	18	0.9	0.01	1.9
positive regulation of phosphate metabolic process	21	1	0.01	1.8
positive regulation of phosphorus metabolic process	21	1	0.01	1.8
DNA synthesis during DNA repair	4	0.2	0.01	7.4
membrane to membrane docking	4	0.2	0.01	7.4
interphase	15	0.7	0.011	2.1
DNA unwinding during replication	5	0.2	0.011	5.2
negative regulation of DNA recombination	5	0.2	0.011	5.2
white fat cell differentiation	5	0.2	0.011	5.2
positive regulation of alpha-beta T cell proliferation	5	0.2	0.011	5.2
negative regulation of immune effector process	8	0.4	0.011	3.1
negative regulation of myeloid cell differentiation	8	0.4	0.011	3.1
negative regulation of peptidase activity	8	0.4	0.011	3.1
intracellular signaling cascade	122	6	0.011	1.2
chromosome organization	51	2.5	0.011	1.4
angiogenesis	23	1.1	0.011	1.7
regulation of peptidase activity	17	0.8	0.011	2
lymphocyte proliferation	11	0.5	0.012	2.4
T cell proliferation	9	0.4	0.012	2.8
regulation of tumor necrosis factor production	9	0.4	0.012	2.8
chemical homeostasis	70	3.5	0.012	1.3
positive regulation of phagocytosis	7	0.3	0.012	3.4
actin filament bundle formation	7	0.3	0.012	3.4
regulation of calcium-mediated signaling	7	0.3	0.012	3.4
hemostasis	15	0.7	0.012	2.1
positive regulation of RNA metabolic process	66	3.3	0.012	1.3
regulation of humoral immune response	6	0.3	0.012	4
response to lead ion	6	0.3	0.012	4
regulation of binding	25	1.2	0.013	1.7
cell proliferation	40	2	0.013	1.5
positive regulation of growth	18	0.9	0.013	1.9
regulation of smooth muscle cell proliferation	14	0.7	0.013	2.1
regulation of DNA recombination	8	0.4	0.014	3
regulation of alpha-beta T cell differentiation	8	0.4	0.014	3
nucleobase, nucleoside, nucleotide and nucleic acid biosynthetic process	33	1.6	0.014	1.5
nucleobase, nucleoside and nucleotide biosynthetic process	33	1.6	0.014	1.5
leukocyte proliferation	11	0.5	0.014	2.4
mononuclear cell proliferation	11	0.5	0.014	2.4
regulation of endopeptidase activity	16	0.8	0.014	2
negative regulation of response to stimulus	20	1	0.014	1.8
regulation of protein stability	9	0.4	0.014	2.7
nucleotide biosynthetic process	32	1.6	0.014	1.5
positive regulation of transcription, DNA-dependent	65	3.2	0.015	1.3
cellular chemical homeostasis	55	2.7	0.015	1.4
blood vessel morphogenesis	31	1.5	0.015	1.6
meiosis	14	0.7	0.015	2.1
cell redox homeostasis	14	0.7	0.015	2.1
M phase of meiotic cell cycle	14	0.7	0.015	2.1
regulation of vesicle-mediated transport	21	1	0.015	1.7
positive regulation of gene expression	76	3.8	0.015	1.3
positive regulation of binding	15	0.7	0.015	2
positive regulation of alpha-beta T cell differentiation	7	0.3	0.016	3.3
platelet activation	7	0.3	0.016	3.3
positive regulation of B cell proliferation	7	0.3	0.016	3.3
negative regulation of caspase activity	7	0.3	0.016	3.3
multicellular organismal homeostasis	17	0.8	0.016	1.9
hemoglobin metabolic process	5	0.2	0.016	4.7
response to interferon-gamma	5	0.2	0.016	4.7
DNA damage response, signal transduction	13	0.6	0.016	2.1
pteridine and derivative metabolic process	8	0.4	0.017	2.9
regulation of cellular ketone metabolic process	14	0.7	0.017	2
cytokine-mediated signaling pathway	14	0.7	0.017	2
aging	26	1.3	0.017	1.6
ion homeostasis	58	2.9	0.017	1.3
regulation of mRNA stability	6	0.3	0.017	3.7
cellular ion homeostasis	54	2.7	0.017	1.4
cellular iron ion homeostasis	9	0.4	0.017	2.6
nucleoside metabolic process	15	0.7	0.017	2
response to UV	12	0.6	0.018	2.2
MAPKKK cascade	25	1.2	0.018	1.6
organ regeneration	13	0.6	0.019	2.1
serotonin transport	4	0.2	0.019	6.2
mitotic spindle organization	4	0.2	0.019	6.2
positive regulation of interleukin-8 biosynthetic process	4	0.2	0.019	6.2
fructose 6-phosphate metabolic process	4	0.2	0.019	6.2
interphase of mitotic cell cycle	14	0.7	0.019	2
response to glucose stimulus	15	0.7	0.02	1.9
protein amino acid autophosphorylation	16	0.8	0.02	1.9
phosphorylation	95	4.7	0.02	1.2
regulation of production of molecular mediator of immune response	10	0.5	0.02	2.4
negative regulation of defense response	10	0.5	0.02	2.4
negative regulation of cell adhesion	9	0.4	0.021	2.5
complement activation	9	0.4	0.021	2.5
negative regulation of cytokine production	9	0.4	0.021	2.5
regulation of body fluid levels	19	0.9	0.021	1.8
ribonucleoside metabolic process	13	0.6	0.021	2.1
nucleotide catabolic process	13	0.6	0.021	2.1
cation homeostasis	40	2	0.022	1.4
response to corticosteroid stimulus	23	1.1	0.022	1.6
positive regulation of nucleobase, nucleoside, nucleotide and nucleic acid metabolic process	82	4.1	0.022	1.3
regulation of RNA stability	6	0.3	0.022	3.5
regulation of cellular pH	6	0.3	0.022	3.5
response to glucocorticoid stimulus	22	1.1	0.023	1.7
regulation of behavior	12	0.6	0.023	2.1
positive regulation of protein amino acid phosphorylation	18	0.9	0.024	1.8
protein amino acid phosphorylation	83	4.1	0.024	1.3
regeneration	21	1	0.024	1.7
regulation of angiogenesis	13	0.6	0.024	2
nucleobase, nucleoside, nucleotide and nucleic acid catabolic process	14	0.7	0.024	1.9
regulation of peptidyl-tyrosine phosphorylation	14	0.7	0.024	1.9
nucleobase, nucleoside and nucleotide catabolic process	14	0.7	0.024	1.9
positive regulation of transcription	73	3.6	0.024	1.3
activation of plasma proteins involved in acute inflammatory response	9	0.4	0.025	2.5
phosphate metabolic process	110	5.5	0.025	1.2
mitotic sister chromatid segregation	7	0.3	0.025	3
regulation of leukocyte migration	7	0.3	0.025	3
alpha-beta T cell activation	7	0.3	0.025	3
sister chromatid segregation	7	0.3	0.025	3
cellular cation homeostasis	36	1.8	0.025	1.4
response to temperature stimulus	19	0.9	0.025	1.7
regulation of mitotic cell cycle	19	0.9	0.025	1.7
regulation of immunoglobulin production	8	0.4	0.025	2.7
cellular macromolecular complex subunit organization	40	2	0.025	1.4
response to estrogen stimulus	25	1.2	0.026	1.6
phosphorus metabolic process	110	5.5	0.026	1.2
positive regulation of cell size	12	0.6	0.026	2.1
regulation of transcription factor activity	17	0.8	0.026	1.8
actin filament organization	13	0.6	0.027	2
regulation of myeloid leukocyte differentiation	10	0.5	0.027	2.3
fatty acid metabolic process	30	1.5	0.029	1.5
regulation of erythrocyte differentiation	6	0.3	0.029	3.3
regulation of interleukin-6 production	9	0.4	0.029	2.4
translational initiation	9	0.4	0.029	2.4
response to carbohydrate stimulus	17	0.8	0.029	1.8
ribonucleotide metabolic process	25	1.2	0.03	1.6
cell cycle checkpoint	12	0.6	0.03	2
response to hexose stimulus	15	0.7	0.03	1.8
response to monosaccharide stimulus	15	0.7	0.03	1.8
positive regulation of phosphorylation	19	0.9	0.03	1.7
negative regulation of inflammatory response	8	0.4	0.03	2.6
regulation of fatty acid oxidation	8	0.4	0.03	2.6
hydrogen peroxide biosynthetic process	4	0.2	0.031	5.3
regulation of centrosome cycle	4	0.2	0.031	5.3
cellular macromolecular complex assembly	36	1.8	0.031	1.4
negative regulation of leukocyte migration	3	0.1	0.032	9.3
regulation of mucus secretion	3	0.1	0.032	9.3
microtubule nucleation	3	0.1	0.032	9.3
female meiosis I	3	0.1	0.032	9.3
DNA duplex unwinding	5	0.2	0.032	3.9
female meiosis	5	0.2	0.032	3.9
regulation of interleukin-4 production	5	0.2	0.032	3.9
microglial cell activation	5	0.2	0.032	3.9
amine transport	21	1	0.033	1.6
actin cytoskeleton organization	28	1.4	0.034	1.5
positive regulation of endocytosis	9	0.4	0.034	2.3
multicellular organism reproduction	61	3	0.034	1.3
reproductive process in a multicellular organism	61	3	0.034	1.3
B cell activation	13	0.6	0.034	1.9
regulation of endocytosis	13	0.6	0.034	1.9
actin filament-based process	29	1.4	0.034	1.5
cellular di-, tri-valent inorganic cation homeostasis	32	1.6	0.035	1.4
regulation of DNA binding	19	0.9	0.036	1.7
protein homooligomerization	19	0.9	0.036	1.7
positive regulation of smooth muscle cell proliferation	10	0.5	0.036	2.2
aromatic compound biosynthetic process	6	0.3	0.037	3.1
regulation of MAP kinase activity	20	1	0.037	1.6
base-excision repair	7	0.3	0.037	2.7
positive regulation of leukocyte mediated cytotoxicity	7	0.3	0.037	2.7
neutral amino acid transport	7	0.3	0.037	2.7
regulation of protein complex assembly	14	0.7	0.037	1.8
transcription	89	4.4	0.039	1.2
in utero embryonic development	35	1.7	0.039	1.4
reproductive developmental process	41	2	0.04	1.4
purine nucleotide catabolic process	10	0.5	0.041	2.1
regulation of cytoskeleton organization	19	0.9	0.042	1.6
nucleus organization	11	0.5	0.042	2
positive regulation of specific transcription from RNA polymerase II promoter	11	0.5	0.042	2
cofactor catabolic process	8	0.4	0.042	2.4
catechol metabolic process	8	0.4	0.042	2.4
diol metabolic process	8	0.4	0.042	2.4
regulation of circadian rhythm	8	0.4	0.042	2.4
catecholamine metabolic process	8	0.4	0.042	2.4
negative regulation of adaptive immune response	5	0.2	0.043	3.6
response to arsenic	5	0.2	0.043	3.6
protein export from nucleus	5	0.2	0.043	3.6
positive regulation of mitotic cell cycle	5	0.2	0.043	3.6
negative regulation of adaptive immune response based on somatic recombination of immune receptors built from immunoglobulin superfamily domains	5	0.2	0.043	3.6
macrophage activation during immune response	5	0.2	0.043	3.6
oocyte maturation	5	0.2	0.043	3.6
regulation of lymphocyte apoptosis	5	0.2	0.043	3.6
cell migration	38	1.9	0.043	1.4
behavior	58	2.9	0.043	1.3
intracellular transport	66	3.3	0.044	1.2
purine ribonucleotide catabolic process	7	0.3	0.045	2.6
cell structure disassembly during apoptosis	6	0.3	0.046	2.9
positive thymic T cell selection	4	0.2	0.046	4.7
regulation of chemokine biosynthetic process	4	0.2	0.046	4.7
response to selenium ion	4	0.2	0.046	4.7
regulation of macrophage differentiation	4	0.2	0.046	4.7
mRNA stabilization	4	0.2	0.046	4.7
response to vitamin E	4	0.2	0.046	4.7
RNA stabilization	4	0.2	0.046	4.7
regulation of interleukin-8 biosynthetic process	4	0.2	0.046	4.7
positive regulation of transcription from RNA polymerase II promoter	53	2.6	0.046	1.3
response to toxin	13	0.6	0.047	1.8
protein maturation	18	0.9	0.047	1.6
production of molecular mediator of immune response	8	0.4	0.05	2.3
phenol metabolic process	8	0.4	0.05	2.3
regulation of lipid metabolic process	20	1	0.05	1.6
response to peptide hormone stimulus	33	1.6	0.051	1.4
positive regulation of MAP kinase activity	15	0.7	0.053	1.7
ribonucleotide catabolic process	7	0.3	0.053	2.5
myeloid cell activation during immune response	7	0.3	0.053	2.5
microtubule organizing center organization	7	0.3	0.053	2.5
S-adenosylhomocysteine metabolic process	5	0.2	0.055	3.3
negative regulation of NF-kappaB transcription factor activity	5	0.2	0.055	3.3
regulation of isotype switching	5	0.2	0.055	3.3
thymic T cell selection	5	0.2	0.055	3.3
erythrocyte development	5	0.2	0.055	3.3
regulation of meiotic cell cycle	5	0.2	0.055	3.3
positive regulation of interleukin-6 production	6	0.3	0.056	2.8
circadian sleep/wake cycle process	6	0.3	0.056	2.8
ribonucleoside monophosphate biosynthetic process	6	0.3	0.056	2.8
response to corticosterone stimulus	6	0.3	0.056	2.8
positive regulation of T cell mediated immunity	6	0.3	0.056	2.8
positive regulation of myeloid leukocyte differentiation	6	0.3	0.056	2.8
protein stabilization	6	0.3	0.056	2.8
response to zinc ion	6	0.3	0.056	2.8
response to vitamin	19	0.9	0.056	1.6
chromatin assembly or disassembly	17	0.8	0.057	1.6
positive regulation of DNA binding	12	0.6	0.058	1.8
negative regulation of cell cycle	12	0.6	0.058	1.8
purine nucleoside metabolic process	9	0.4	0.059	2.1
purine ribonucleoside metabolic process	9	0.4	0.059	2.1
regulation of microtubule cytoskeleton organization	9	0.4	0.059	2.1
sphingolipid metabolic process	11	0.5	0.059	1.9
purine ribonucleotide metabolic process	23	1.1	0.06	1.5
base conversion or substitution editing	3	0.1	0.06	7
maintenance of fidelity during DNA-dependent DNA replication	3	0.1	0.06	7
lymphocyte chemotaxis	3	0.1	0.06	7
positive regulation of germinal center formation	3	0.1	0.06	7
intracellular sterol transport	3	0.1	0.06	7
meiotic spindle organization	3	0.1	0.06	7
regulation of germinal center formation	3	0.1	0.06	7
intracellular cholesterol transport	3	0.1	0.06	7
regulation of specific transcription from RNA polymerase II promoter	16	0.8	0.06	1.6
positive regulation of ion transport	10	0.5	0.06	2
fatty acid biosynthetic process	14	0.7	0.06	1.7
protein processing	17	0.8	0.062	1.6
multicellular organismal metabolic process	7	0.3	0.063	2.4
response to xenobiotic stimulus	7	0.3	0.063	2.4
positive regulation of activated T cell proliferation	4	0.2	0.063	4.1
leukocyte mediated cytotoxicity	4	0.2	0.063	4.1
induction of positive chemotaxis	4	0.2	0.063	4.1
positive regulation of interferon-gamma biosynthetic process	4	0.2	0.063	4.1
negative regulation of cell-substrate adhesion	4	0.2	0.063	4.1
positive T cell selection	4	0.2	0.063	4.1
cellular protein complex assembly	19	0.9	0.065	1.5
collagen metabolic process	6	0.3	0.067	2.7
response to copper ion	6	0.3	0.067	2.7
apoptotic nuclear changes	6	0.3	0.067	2.7
regulation of cell-cell adhesion	6	0.3	0.067	2.7
superoxide metabolic process	6	0.3	0.067	2.7
monoamine transport	6	0.3	0.067	2.7
nicotinamide nucleotide metabolic process	9	0.4	0.067	2
circulatory system process	24	1.2	0.068	1.4
blood circulation	24	1.2	0.068	1.4
activation of protein kinase A activity	5	0.2	0.069	3.1
response to purine	5	0.2	0.069	3.1
regulation of defense response to virus	5	0.2	0.069	3.1
regulation of chemokine production	5	0.2	0.069	3.1
regulation of CD4-positive, alpha beta T cell differentiation	5	0.2	0.069	3.1
positive regulation of interferon-gamma production	5	0.2	0.069	3.1
regulation of foam cell differentiation	5	0.2	0.069	3.1
regulation of myeloid leukocyte mediated immunity	5	0.2	0.069	3.1
DNA fragmentation involved in apoptosis	5	0.2	0.069	3.1
intracellular protein transport	40	2	0.069	1.3
neuromuscular process	12	0.6	0.07	1.8
positive regulation of cellular component organization	28	1.4	0.071	1.4
regulation of organelle organization	26	1.3	0.071	1.4
female pregnancy	17	0.8	0.072	1.6
membrane lipid metabolic process	11	0.5	0.073	1.8
positive regulation of cell killing	7	0.3	0.073	2.3
positive regulation of anti-apoptosis	7	0.3	0.073	2.3
positive regulation of cell growth	10	0.5	0.074	1.9
regulation of microtubule-based process	10	0.5	0.074	1.9
protein-DNA complex assembly	13	0.6	0.074	1.7
nicotinamide metabolic process	9	0.4	0.075	2
peptidyl-tyrosine modification	8	0.4	0.075	2.1
peptidyl-tyrosine phosphorylation	8	0.4	0.075	2.1
negative regulation of cell communication	33	1.6	0.075	1.3
cellular response to hormone stimulus	22	1.1	0.076	1.5
biogenic amine metabolic process	16	0.8	0.076	1.6
negative regulation of cell growth	14	0.7	0.077	1.6
establishment of RNA localization	12	0.6	0.077	1.7
RNA transport	12	0.6	0.077	1.7
nucleic acid transport	12	0.6	0.077	1.7
germ cell development	17	0.8	0.077	1.6
elevation of cytosolic calcium ion concentration	17	0.8	0.077	1.6
lysosome organization	6	0.3	0.079	2.5
multicellular organismal macromolecule metabolic process	6	0.3	0.079	2.5
response to dsRNA	6	0.3	0.079	2.5
ribonucleoside monophosphate metabolic process	6	0.3	0.079	2.5
circadian sleep/wake cycle	6	0.3	0.079	2.5
humoral immune response mediated by circulating immunoglobulin	6	0.3	0.079	2.5
response to activity	6	0.3	0.079	2.5
male gamete generation	35	1.7	0.08	1.3
spermatogenesis	35	1.7	0.08	1.3
lipid catabolic process	21	1	0.08	1.5
carboxylic acid biosynthetic process	23	1.1	0.08	1.4
organic acid biosynthetic process	23	1.1	0.08	1.4
regulation of fatty acid metabolic process	11	0.5	0.08	1.8
cellular amide metabolic process	11	0.5	0.08	1.8
embryonic placenta development	11	0.5	0.08	1.8
gamete generation	44	2.2	0.082	1.3
negative regulation of response to external stimulus	10	0.5	0.082	1.9
modulation by symbiont of host immune response	4	0.2	0.083	3.7
positive regulation by symbiont of host defense response	4	0.2	0.083	3.7
positive regulation by symbiont of host innate immunity	4	0.2	0.083	3.7
tetrahydrofolate metabolic process	4	0.2	0.083	3.7
modulation by symbiont of host defense response	4	0.2	0.083	3.7
positive regulation by organism of innate immunity in other organism during symbiotic interaction	4	0.2	0.083	3.7
negative regulation of tissue remodeling	4	0.2	0.083	3.7
regulation of interferon-gamma biosynthetic process	4	0.2	0.083	3.7
modulation by organism of innate immunity in other organism during symbiotic interaction	4	0.2	0.083	3.7
neuromuscular process controlling posture	4	0.2	0.083	3.7
positive regulation by organism of immune response of other organism during symbiotic interaction	4	0.2	0.083	3.7
positive regulation of cell-cell adhesion	4	0.2	0.083	3.7
mitotic chromosome condensation	4	0.2	0.083	3.7
metallo-sulfur cluster assembly	4	0.2	0.083	3.7
iron-sulfur cluster assembly	4	0.2	0.083	3.7
modulation by organism of immune response of other organism during symbiotic interaction	4	0.2	0.083	3.7
positive regulation of erythrocyte differentiation	4	0.2	0.083	3.7
positive regulation of interleukin-2 biosynthetic process	4	0.2	0.083	3.7
embryonic hemopoiesis	4	0.2	0.083	3.7
positive regulation by symbiont of host immune response	4	0.2	0.083	3.7
folic acid and derivative biosynthetic process	4	0.2	0.083	3.7
modulation by symbiont of host innate immunity	4	0.2	0.083	3.7
modulation by organism of defense response of other organism during symbiotic interaction	4	0.2	0.083	3.7
inflammatory response to antigenic stimulus	4	0.2	0.083	3.7
positive regulation by organism of defense response of other organism during symbiotic interaction	4	0.2	0.083	3.7
L-amino acid transport	7	0.3	0.084	2.2
fructose metabolic process	5	0.2	0.084	2.9
alkaloid metabolic process	9	0.4	0.084	1.9
pyridine nucleotide metabolic process	9	0.4	0.084	1.9
coenzyme biosynthetic process	12	0.6	0.084	1.7
induction of apoptosis by intracellular signals	8	0.4	0.085	2.1
negative regulation of signal transduction	29	1.4	0.086	1.3
anatomical structure homeostasis	16	0.8	0.087	1.6
tissue homeostasis	11	0.5	0.088	1.8
ribonucleotide biosynthetic process	20	1	0.09	1.5
positive regulation of transcription factor activity	10	0.5	0.091	1.8
RNA localization	12	0.6	0.092	1.7
tetrapyrrole catabolic process	3	0.1	0.092	5.6
negative regulation of steroid biosynthetic process	3	0.1	0.092	5.6
porphyrin catabolic process	3	0.1	0.092	5.6
carbon dioxide transport	3	0.1	0.092	5.6
regulation of cytolysis	3	0.1	0.092	5.6
regulation of granulocyte differentiation	3	0.1	0.092	5.6
regulation of centrosome duplication	3	0.1	0.092	5.6
positive regulation of chemokine biosynthetic process	3	0.1	0.092	5.6
serotonin secretion	3	0.1	0.092	5.6
negative regulation of survival gene product expression	3	0.1	0.092	5.6
blastocyst formation	6	0.3	0.093	2.4
centrosome organization	6	0.3	0.093	2.4
neutrophil chemotaxis	6	0.3	0.093	2.4
purine nucleoside triphosphate catabolic process	6	0.3	0.093	2.4
cellular response to nutrient levels	9	0.4	0.094	1.9
response to alkaloid	13	0.6	0.095	1.6
regulation of Wnt receptor signaling pathway	8	0.4	0.095	2
regulation of anti-apoptosis	8	0.4	0.095	2
regulation of chemotaxis	7	0.3	0.096	2.2
protein homotetramerization	7	0.3	0.096	2.2
immunoglobulin production	7	0.3	0.096	2.2
chromatin assembly	12	0.6	0.1	1.7

## Sheet: Sp m-o
Spleen old vs. mature
Term	Count	%	P-Value	Fold Enrichment
establishment of protein localization	5	8.6	0.052	3.4
protein transport	5	8.6	0.05	3.4
cellular macromolecule localization	4	6.9	0.048	4.7
regulation of calcium-mediated signaling	2	3.4	0.048	39.8
negative regulation of T cell proliferation	2	3.4	0.067	28
regulation of response to biotic stimulus	2	3.4	0.065	29.1
positive regulation of calcium-mediated signaling	2	3.4	0.043	44.5
cellular protein localization	4	6.9	0.047	4.7
leukocyte differentiation	3	5.2	0.04	9.1
intracellular protein transport	4	6.9	0.036	5.3
lymphocyte differentiation	3	5.2	0.024	11.9
regulation of alpha-beta T cell proliferation	2	3.4	0.033	58.1
regulation of alpha-beta T cell activation	2	3.4	0.088	21
protein localization	5	8.6	0.085	2.9
lymphocyte activation	4	6.9	0.0089	9
regulation of immune effector process	3	5.2	0.032	10.4
negative regulation of lymphocyte proliferation	2	3.4	0.084	22.2
negative regulation of mononuclear cell proliferation	2	3.4	0.084	22.2
negative regulation of leukocyte proliferation	2	3.4	0.084	22.2
cell activation	4	6.9	0.024	6.2
immune response	5	8.6	0.021	4.6
leukocyte activation	4	6.9	0.017	7.1
response to virus	3	5.2	0.0061	24.6

## Sheet: Sp Th overlap
Genes that were differentially expressed in old versus young thymus as well as in old versus young spleen
Term	Count	%	P-Value
DNA metabolic process	55	11.1	2e-24
M phase	38	7.7	5.9e-22
DNA replication	33	6.7	9.4e-22
cell cycle	58	11.7	4.6e-21
cell cycle phase	42	8.5	5.8e-21
cell cycle process	47	9.5	7.8e-18
M phase of mitotic cell cycle	26	5.3	2e-16
mitotic cell cycle	36	7.3	2.7e-16
mitosis	25	5.1	9.5e-16
nuclear division	25	5.1	9.5e-16
organelle fission	25	5.1	3.7e-15
cell division	26	5.3	8.1e-13
nucleotide-excision repair, DNA gap filling	11	2.2	2.7e-12
response to DNA damage stimulus	33	6.7	3.8e-12
cellular response to stress	40	8.1	4e-10
DNA repair	25	5.1	7.3e-10
DNA-dependent DNA replication	12	2.4	3.5e-09
chromosome organization	31	6.3	5.3e-08
positive regulation of immune system process	25	5.1	7.4e-08
positive regulation of immune response	19	3.8	1.4e-07
immune response	34	6.9	1.6e-07
microtubule-based process	22	4.4	2.5e-07
regulation of cell cycle	24	4.8	9.2e-07
positive regulation of response to stimulus	23	4.6	1.2e-06
nucleotide-excision repair	11	2.2	1.4e-06
adaptive immune response based on somatic recombination of immune receptors built from immunoglobulin superfamily domains	12	2.4	2.9e-06
adaptive immune response	12	2.4	2.9e-06
spindle organization	8	1.6	3.8e-06
humoral immune response	10	2	5.9e-06
microtubule cytoskeleton organization	14	2.8	8e-06
immunoglobulin mediated immune response	10	2	8.5e-06
B cell mediated immunity	10	2	1.2e-05
DNA packaging	13	2.6	1.6e-05
regulation of lymphocyte activation	16	3.2	2e-05
cytoskeleton organization	25	5.1	2e-05
DNA geometric change	6	1.2	2.2e-05
positive regulation of lymphocyte activation	13	2.6	2.4e-05
regulation of cell proliferation	40	8.1	2.5e-05
regulation of cell activation	17	3.4	3.2e-05
response to abiotic stimulus	28	5.7	4.4e-05
positive regulation of T cell activation	11	2.2	4.8e-05
immune effector process	14	2.8	5.1e-05
leukocyte activation	19	3.8	5.2e-05
negative regulation of cell death	25	5.1	5.7e-05
positive regulation of leukocyte activation	13	2.6	5.9e-05
lymphocyte mediated immunity	10	2	6.3e-05
regulation of leukocyte activation	16	3.2	7.3e-05
DNA unwinding during replication	5	1	8e-05
positive regulation of cell activation	13	2.6	8.5e-05
cell activation	20	4	8.9e-05
lymphocyte differentiation	12	2.4	9.8e-05
regulation of T cell activation	13	2.6	0.0001
negative regulation of apoptosis	24	4.8	0.00012
negative regulation of macromolecule metabolic process	37	7.5	0.00013
negative regulation of programmed cell death	24	4.8	0.00015
positive regulation of cell proliferation	26	5.3	0.00018
response to drug	23	4.6	0.00024
response to organic substance	47	9.5	0.00027
leukocyte differentiation	13	2.6	0.00027
activation of immune response	11	2.2	0.00028
DNA duplex unwinding	5	1	0.00029
leukocyte mediated immunity	10	2	0.00032
microtubule-based movement	11	2.2	0.00034
regulation of cell motion	16	3.2	0.00036
lymphocyte activation	15	3	0.00041
chromatin organization	19	3.8	0.00041
base-excision repair	6	1.2	0.00055
chromatin assembly or disassembly	11	2.2	0.00057
regulation of cell cycle process	10	2	0.00057
meiotic cell cycle	9	1.8	0.00058
positive regulation of specific transcription from RNA polymerase II promoter	8	1.6	0.00065
chromosome condensation	6	1.2	0.00068
response to endogenous stimulus	32	6.5	0.00069
negative regulation of nucleobase, nucleoside, nucleotide and nucleic acid metabolic process	27	5.5	0.00075
chromosome segregation	8	1.6	0.00083
negative regulation of nitrogen compound metabolic process	27	5.5	0.00093
response to hormone stimulus	29	5.9	0.001
anti-apoptosis	13	2.6	0.0011
regulation of DNA metabolic process	11	2.2	0.0012
cellular amino acid derivative metabolic process	14	2.8	0.0013
regulation of specific transcription from RNA polymerase II promoter	10	2	0.0013
lung development	11	2.2	0.0014
sulfur metabolic process	11	2.2	0.0014
positive regulation of lymphocyte proliferation	8	1.6	0.0016
regulation of ubiquitin-protein ligase activity during mitotic cell cycle	8	1.6	0.0016
cellular macromolecule catabolic process	24	4.8	0.0016
respiratory tube development	11	2.2	0.0016
regulation of programmed cell death	35	7.1	0.0017
positive regulation of mononuclear cell proliferation	8	1.6	0.0017
negative regulation of DNA recombination	4	0.8	0.0018
regulation of cell death	35	7.1	0.0019
DNA damage checkpoint	6	1.2	0.0019
positive regulation of macromolecule metabolic process	40	8.1	0.0019
lipid homeostasis	7	1.4	0.0021
macromolecule catabolic process	26	5.3	0.0021
positive regulation of leukocyte proliferation	8	1.6	0.0021
respiratory system development	11	2.2	0.0022
response to steroid hormone stimulus	19	3.8	0.0022
regulation of inflammatory response	9	1.8	0.0023
meiosis	8	1.6	0.0023
M phase of meiotic cell cycle	8	1.6	0.0023
cholesterol homeostasis	6	1.2	0.0025
complement activation	6	1.2	0.0025
sterol homeostasis	6	1.2	0.0025
DNA integrity checkpoint	6	1.2	0.0025
DNA recombination	8	1.6	0.0025
DNA replication initiation	4	0.8	0.0025
mitotic chromosome condensation	4	0.8	0.0025
regulation of apoptosis	34	6.9	0.0027
regulation of response to external stimulus	13	2.6	0.0027
regulation of ubiquitin-protein ligase activity	8	1.6	0.0028
activation of plasma proteins involved in acute inflammatory response	6	1.2	0.0029
response to estradiol stimulus	9	1.8	0.0029
macromolecular complex subunit organization	30	6.1	0.003
regulation of gene-specific transcription	11	2.2	0.0032
negative regulation of DNA metabolic process	6	1.2	0.0033
regulation of ligase activity	8	1.6	0.0033
mitotic sister chromatid segregation	5	1	0.0034
humoral immune response mediated by circulating immunoglobulin	5	1	0.0034
sister chromatid segregation	5	1	0.0034
peptide metabolic process	7	1.4	0.0035
regulation of myeloid cell differentiation	8	1.6	0.0036
response to ionizing radiation	8	1.6	0.0039
response to radiation	14	2.8	0.004
regulation of lymphocyte proliferation	9	1.8	0.0041
immune system development	17	3.4	0.0044
regulation of mononuclear cell proliferation	9	1.8	0.0044
female meiosis	4	0.8	0.0045
mismatch repair	4	0.8	0.0045
acute inflammatory response	9	1.8	0.0047
intracellular cholesterol transport	3	0.6	0.0049
maintenance of fidelity during DNA-dependent DNA replication	3	0.6	0.0049
intracellular sterol transport	3	0.6	0.0049
regulation of leukocyte proliferation	9	1.8	0.005
regulation of DNA recombination	5	1	0.0056
lipid catabolic process	11	2.2	0.0059
positive regulation of ubiquitin-protein ligase activity during mitotic cell cycle	7	1.4	0.0061
regulation of lymphocyte differentiation	7	1.4	0.0061
positive regulation of gene-specific transcription	8	1.6	0.0062
hemopoiesis	15	3	0.0066
regulation of growth	18	3.6	0.0066
response to wounding	23	4.6	0.0067
hemopoietic or lymphoid organ development	16	3.2	0.0067
response to mechanical stimulus	8	1.6	0.0071
positive regulation of T cell proliferation	6	1.2	0.0072
positive regulation of ubiquitin-protein ligase activity	7	1.4	0.0073
brown fat cell differentiation	5	1	0.0074
negative regulation of transcription	22	4.4	0.0085
positive regulation of ligase activity	7	1.4	0.0085
in utero embryonic development	15	3	0.0086
steroid catabolic process	4	0.8	0.0086
negative regulation of catalytic activity	15	3	0.0088
fat cell differentiation	7	1.4	0.0092
macromolecular complex assembly	27	5.5	0.0093
cellular hormone metabolic process	7	1.4	0.0099
negative regulation of gene expression	23	4.6	0.01
regulation of mitotic cell cycle	9	1.8	0.01
nucleic acid transport	7	1.4	0.011
RNA transport	7	1.4	0.011
establishment of RNA localization	7	1.4	0.011
regulation of cell growth	12	2.4	0.011
protein polymerization	5	1	0.011
cellular macromolecular complex subunit organization	16	3.2	0.011
inflammatory response	14	2.8	0.011
negative regulation of cellular component organization	10	2	0.011
mitotic spindle organization	3	0.6	0.012
innate immune response	8	1.6	0.012
negative regulation of biosynthetic process	25	5.1	0.012
RNA localization	7	1.4	0.012
T cell differentiation	7	1.4	0.012
blastocyst development	6	1.2	0.013
regulation of T cell differentiation	6	1.2	0.013
chromatin assembly	7	1.4	0.013
positive regulation of cellular protein metabolic process	14	2.8	0.013
defense response	21	4.2	0.013
negative regulation of macromolecule biosynthetic process	24	4.8	0.013
regulation of B cell activation	6	1.2	0.014
positive regulation of biosynthetic process	31	6.3	0.014
tube development	15	3	0.014
regulation of protein ubiquitination	8	1.6	0.014
nucleosome organization	7	1.4	0.015
positive regulation of protein modification process	12	2.4	0.015
positive regulation of cell differentiation	15	3	0.016
establishment of mitotic spindle localization	3	0.6	0.016
intracellular lipid transport	3	0.6	0.016
regulation of centrosome cycle	3	0.6	0.016
positive regulation of protein ubiquitination	7	1.4	0.016
biopolymer methylation	7	1.4	0.016
positive regulation of T cell differentiation	5	1	0.017
negative regulation of cellular biosynthetic process	24	4.8	0.017
protein-DNA complex assembly	7	1.4	0.017
nucleoside metabolic process	7	1.4	0.017
regulation of homeostatic process	9	1.8	0.018
protein maturation by peptide bond cleavage	7	1.4	0.018
response to oxidative stress	12	2.4	0.019
reproductive developmental process	16	3.2	0.019
positive regulation of cellular biosynthetic process	30	6.1	0.019
positive regulation of protein metabolic process	14	2.8	0.019
complement activation, classical pathway	4	0.8	0.019
positive regulation of lymphocyte differentiation	5	1	0.02
anaphase-promoting complex-dependent proteasomal ubiquitin-dependent protein catabolic process	6	1.2	0.02
negative regulation of ubiquitin-protein ligase activity during mitotic cell cycle	6	1.2	0.02
positive regulation of developmental process	17	3.4	0.02
spindle localization	3	0.6	0.021
establishment of spindle localization	3	0.6	0.021
deoxyribonucleotide biosynthetic process	3	0.6	0.021
negative regulation of ubiquitin-protein ligase activity	6	1.2	0.022
negative regulation of ligase activity	6	1.2	0.022
cell cycle checkpoint	6	1.2	0.022
response to hydrogen peroxide	7	1.4	0.022
nucleobase, nucleoside, nucleotide and nucleic acid transport	7	1.4	0.022
somatic diversification of immune receptors via germline recombination within a single locus	4	0.8	0.022
somatic cell DNA recombination	4	0.8	0.022
negative regulation of molecular function	16	3.2	0.023
ubiquitin-dependent protein catabolic process	11	2.2	0.024
mRNA transport	6	1.2	0.025
DNA damage response, signal transduction	6	1.2	0.025
protein processing	8	1.6	0.026
response to inorganic substance	15	3	0.026
hormone catabolic process	3	0.6	0.027
regulation of cholesterol storage	3	0.6	0.027
microtubule polymerization or depolymerization	3	0.6	0.027
white fat cell differentiation	3	0.6	0.027
negative regulation of cell motion	6	1.2	0.027
positive regulation of cell motion	8	1.6	0.027
angiogenesis	9	1.8	0.028
positive regulation of nitrogen compound metabolic process	28	5.7	0.028
negative regulation of cell growth	7	1.4	0.028
somatic diversification of immune receptors	4	0.8	0.028
ribonucleoside metabolic process	6	1.2	0.029
regulation of microtubule cytoskeleton organization	5	1	0.029
response to estrogen stimulus	10	2	0.029
germ cell development	8	1.6	0.03
negative regulation of transferase activity	7	1.4	0.031
methylation	7	1.4	0.031
response to temperature stimulus	8	1.6	0.031
protein maturation	8	1.6	0.031
deoxyribonucleotide metabolic process	4	0.8	0.032
negative regulation of immune effector process	4	0.8	0.032
negative regulation of myeloid cell differentiation	4	0.8	0.032
sex differentiation	10	2	0.033
positive regulation of nucleobase, nucleoside, nucleotide and nucleic acid metabolic process	27	5.5	0.033
chemotaxis	7	1.4	0.034
taxis	7	1.4	0.034
negative regulation of protein ubiquitination	6	1.2	0.034
regulation of protein modification process	15	3	0.035
negative regulation of protein modification process	8	1.6	0.035
negative regulation of immune system process	7	1.4	0.036
development of primary sexual characteristics	9	1.8	0.037
regulation of T cell proliferation	6	1.2	0.039
nucleosome assembly	6	1.2	0.039
microtubule organizing center organization	4	0.8	0.039
modification-dependent protein catabolic process	15	3	0.039
modification-dependent macromolecule catabolic process	15	3	0.039
spindle assembly	3	0.6	0.039
phospholipid efflux	3	0.6	0.039
regulation of T cell receptor signaling pathway	3	0.6	0.039
reverse cholesterol transport	3	0.6	0.039
phagocytosis, engulfment	3	0.6	0.039
regulation of immune effector process	8	1.6	0.04
interphase of mitotic cell cycle	6	1.2	0.041
regulation of lymphocyte mediated immunity	6	1.2	0.041
cellular protein catabolic process	16	3.2	0.041
negative regulation of cell size	7	1.4	0.042
placenta development	7	1.4	0.042
cellular macromolecular complex assembly	13	2.6	0.045
T cell activation	8	1.6	0.046
positive regulation of macromolecule biosynthetic process	27	5.5	0.046
positive regulation of response to external stimulus	6	1.2	0.046
positive regulation of defense response	6	1.2	0.046
interphase	6	1.2	0.046
polyamine metabolic process	3	0.6	0.046
sphingolipid catabolic process	3	0.6	0.046
negative regulation of gene-specific transcription	5	1	0.048
regulation of transcription from RNA polymerase II promoter	26	5.3	0.05
positive regulation of gene expression	24	4.8	0.05
response to heat	6	1.2	0.051
gonad development	8	1.6	0.051
one-carbon metabolic process	8	1.6	0.051
glutathione metabolic process	4	0.8	0.051
negative regulation of transcription, DNA-dependent	16	3.2	0.052
response to reactive oxygen species	7	1.4	0.052
regulation of cell migration	10	2	0.053
response to hypoxia	11	2.2	0.054
positive regulation of mitotic cell cycle	3	0.6	0.054
membrane lipid catabolic process	3	0.6	0.054
regulation of antigen receptor-mediated signaling pathway	3	0.6	0.054
regulation of microtubule-based process	5	1	0.054
DNA catabolic process	5	1	0.054
chromatin modification	10	2	0.054
immunoglobulin production	4	0.8	0.056
male sex differentiation	6	1.2	0.056
negative regulation of RNA metabolic process	16	3.2	0.057
base-excision repair, DNA ligation	2	0.4	0.058
positive regulation of centrosome cycle	2	0.4	0.058
negative regulation of cell division	2	0.4	0.058
negative regulation of protein kinase activity	6	1.2	0.059
regulation of protein stability	4	0.8	0.061
regulation of acute inflammatory response	4	0.8	0.061
T cell differentiation in the thymus	4	0.8	0.061
positive regulation of immune effector process	5	1	0.061
nucleus organization	5	1	0.061
reproductive process in a multicellular organism	20	4	0.061
multicellular organism reproduction	20	4	0.061
negative regulation of B cell activation	3	0.6	0.061
antigen processing and presentation of peptide antigen via MHC class II	3	0.6	0.061
antigen processing and presentation of exogenous peptide antigen via MHC class II	3	0.6	0.061
immunoglobulin production during immune response	3	0.6	0.061
protein catabolic process	16	3.2	0.064
regulation of leukocyte mediated immunity	6	1.2	0.065
positive regulation of transcription	23	4.6	0.065
cholesterol transport	4	0.8	0.066
production of molecular mediator of immune response	4	0.8	0.066
negative regulation of cell migration	5	1	0.068
nucleocytoplasmic transport	8	1.6	0.069
transcription	28	5.7	0.069
lamellipodium assembly	3	0.6	0.069
negative regulation of immune response	4	0.8	0.071
sterol transport	4	0.8	0.071
proteolysis involved in cellular protein catabolic process	15	3	0.071
response to glucocorticoid stimulus	8	1.6	0.071
reproductive cellular process	10	2	0.071
negative regulation of kinase activity	6	1.2	0.071
aging	9	1.8	0.073
response to oxygen levels	11	2.2	0.074
response to metal ion	10	2	0.075
nuclear transport	8	1.6	0.076
salivary gland development	4	0.8	0.076
response to antibiotic	4	0.8	0.076
positive regulation of inflammatory response	4	0.8	0.076
positive regulation of B cell activation	4	0.8	0.076
immune response-activating signal transduction	5	1	0.076
negative regulation of growth	7	1.4	0.078
antigen processing and presentation of peptide or polysaccharide antigen via MHC class II	3	0.6	0.078
antigen receptor-mediated signaling pathway	4	0.8	0.081
regulation of cytokine production	9	1.8	0.084
negative regulation of locomotion	5	1	0.085
leukocyte migration	5	1	0.085
DNA methylation on cytosine within a CG sequence	2	0.4	0.085
spindle pole body organization	2	0.4	0.085
microtubule nucleation	2	0.4	0.085
mitotic metaphase	2	0.4	0.085
maintenance of DNA methylation	2	0.4	0.085
female meiosis I	2	0.4	0.085
chordate embryonic development	17	3.4	0.085
somatic recombination of immunoglobulin gene segments	3	0.6	0.087
positive regulation of calcium-mediated signaling	3	0.6	0.087
cholesterol efflux	3	0.6	0.087
branching involved in salivary gland morphogenesis	3	0.6	0.087
regulation of erythrocyte differentiation	3	0.6	0.087
regulation of lipid storage	3	0.6	0.087
regulation of alpha-beta T cell activation	4	0.8	0.087
regulation of transcription	57	11.5	0.088
organ regeneration	5	1	0.089
response to corticosteroid stimulus	8	1.6	0.089
proteasomal protein catabolic process	6	1.2	0.091
proteasomal ubiquitin-dependent protein catabolic process	6	1.2	0.091
negative regulation of cell differentiation	11	2.2	0.092
embryonic development ending in birth or egg hatching	17	3.4	0.094
lipid localization	8	1.6	0.095
blood vessel morphogenesis	10	2	0.095
antigen processing and presentation	6	1.2	0.095
lipid storage	3	0.6	0.096
positive regulation of transcription from RNA polymerase II promoter	17	3.4	0.097
immune response-regulating signal transduction	5	1	0.098
protein amino acid methylation	4	0.8	0.098
protein amino acid alkylation	4	0.8	0.098
branching morphogenesis of a tube	6	1.2	0.099
hormone metabolic process	7	1.4	0.099
positive regulation of cellular component organization	10	2	0.1
regulation of locomotion	10	2	0.1
