# Supplementary material for: Immunosenescence is associated with altered gene expression and epigenetic regulation in primary and secondary immune organs
Source: Front Genet. 2013 Oct 18;4:211. doi: 10.3389/fgene.2013.00211 (PMC3798808; doi:10.3389/fgene.2013.00211)
Supplement: Figure S1 — Gene expression data (link to website to be provided). [file Presentation1.ZIP › 63079_Kovalchuk_S1.XLSX]

## Sheet: Thymus mature - young
SYMBOL	Fold	Thymus_mature.AVG_Signal	Thymus_mature.Diff Pval	Thymus_young.AVG_Signal
Abcg1	0.551612	2701.33	0.00296648	1843
Alox15	-1.07853	209.794	1.22699e-20	443.062
Anxa1	0.572384	4288.77	0.000377597	2884.22
Apoe	0.839866	9088.91	0.000618844	5077.93
Bhlhb5_predicted	0.581207	365.093	6.52221e-05	244.03
Birc6_predicted	-1.10187	309.28	0.00106849	663.815
Boc_predicted	0.608741	331.995	0.00271835	217.712
C1qc	0.552433	1923.66	3.85376e-05	1311.68
Camk2n1	0.927442	709.446	0.000111477	373.019
Cd74	0.629872	4545.37	0.0385246	2937.37
Cfb	1.48948	887.178	0.0399444	315.961
Chdh	0.626532	436.713	0.005501	282.873
Col1a2	-1.57806	941.224	6.81124e-07	2810.2
Col3a1	-1.29803	327.728	0.0010832	805.859
Col4a1	-0.706991	269.928	0.0488265	440.629
Cst3	0.665842	18871.1	5.91711e-35	11894.9
Cxcl12	0.592294	4918.92	5.91711e-35	3262.66
Cyp1b1	0.683237	671.335	3.74798e-10	418.085
Defa	0.637028	333.586	0.000235685	214.508
Dleu7_predicted	0.67964	996.73	6.19482e-09	622.279
Dnase1l3	0.637471	4363.16	1.2451e-06	2804.81
Dynlt3	-0.752883	1098.55	5.00375e-06	1851.22
Eno1	-0.561412	619.095	0.000942782	913.607
F2r	0.899409	1517.78	8.67426e-05	813.692
Fstl1	-0.97375	692.815	2.89508e-11	1360.65
Gimap4	0.620222	1380.89	0.000164302	898.367
Gimap9	-1.01951	390.455	0.011639	791.541
Gjb6	-0.834621	1764.02	5.88729e-08	3145.92
Hba-a2	-2.07331	5744.57	0.000995941	24176.1
Hbb	-2.10483	5865.92	3.76996e-10	25232
Hspa4l_predicted	0.688631	653.949	0.00360111	405.738
Igf2	-0.647734	293.339	0.00223425	459.576
Igh-1a_predicted	2.50667	1251.73	5.91711e-35	220.256
Igj_predicted	2.56225	2956.83	5.91711e-35	500.627
Krt14	1.07542	1363.06	1.82773e-08	646.816
Krt2-7	-0.618572	996.693	0.000370688	1530.28
LOC289378	0.602981	351.189	3.85598e-06	231.22
LOC303666	0.673412	896.182	1.01859e-05	561.926
LOC314492	1.72008	692.359	0.00235418	210.153
LOC362796	2.11479	1231.4	5.91711e-35	284.305
LOC363828	1.16323	504.128	1.39977e-08	225.099
LOC498559	0.701261	426.946	0.00016484	262.587
LOC499659	0.661517	406.948	0.00326611	257.278
LOC500160	1.27691	625.629	5.91711e-35	258.183
LOC500172	2.46224	1521.54	0.0359447	276.106
LOC500177	1.32134	635.58	0.0302233	254.336
LOC500180	2.58411	2163.8	5.1187e-10	360.847
LOC500181	2.22259	1282.8	2.54582e-06	274.847
LOC500183	2.44146	3697.77	0.000326901	680.75
LOC500734	2.63798	1612.42	6.83485e-12	259.041
LOC500950	-0.63137	358.486	6.27234e-08	555.308
LOC502797	0.917911	469.274	0.0214691	248.375
LOC502820	2.78885	3418.55	0.00321646	494.669
LOC502843	1.12003	1092.03	5.91711e-35	502.426
LOC503070	0.753716	347.245	0.000377597	205.942
LOC503409	-0.613584	7216.4	3.47402e-25	11041.5
LOC682869	1.17428	1576.75	1.42889e-12	698.667
MGC72973	-2.16293	2285.84	0.000995941	10236.6
Mgst2_predicted	0.756314	517.476	9.42512e-05	306.349
Myh10	-0.635314	227.292	0.00271835	353.047
Nt5dc2	-0.671746	710.365	8.19789e-27	1131.61
P2rx4	0.910729	829.066	2.11379e-07	440.993
Pbx3_predicted	0.619128	942.469	0.000173276	613.608
Pcp4	1.00331	818.888	5.91711e-35	408.505
Pctp	0.718113	977.415	6.76182e-06	594.163
Phlda1	-0.631958	389.697	3.62018e-08	603.899
Pla2g2a	1.83061	7096.94	2.20694e-05	1995.28
Plscr2	0.821853	629.517	9.2941e-09	356.127
Ppt1	0.821593	5527.91	5.91711e-35	3127.78
Rab3d	-0.592095	1029.09	2.25317e-24	1551.29
RGD1307119	1.03082	751.725	0.00945767	367.918
RGD1562095_predicted	0.574395	500.402	0.0317315	336.054
RGD1562652_predicted	-1.48463	579.848	1.0355e-34	1622.68
RGD1562905_predicted	-2.98637	1646.82	1.0355e-34	13050.7
RGD1565596_predicted	-0.61219	1922.65	5.71442e-07	2938.91
Rnase4	0.977167	743.453	1.25014e-05	377.656
Rpl30	-2.3442	4407.35	0.0399444	22379.6
RT1-A2	0.568886	5834.12	4.95565e-11	3933
RT1-CE5	1.08529	576.255	0.028263	271.588
RT1-Db1	0.756603	3554.2	7.40905e-13	2103.69
RT1-S2	-1.28677	356.255	4.28306e-09	869.193
RT1-S3	0.68887	4195.77	0.0485852	2602.8
Serpinb10	0.563718	319.256	0.000441506	215.995
Sparcl1	0.556512	934.008	0.0173609	635.073
Sphk1	0.719079	1210.7	0.00144159	735.481
Spock2_predicted	0.578102	1109.05	5.91711e-35	742.891

## Sheet: Thymus old - young
SYMBOL	Fold	Thymus_old.AVG_Signal	Thymus_old.Diff Pval	Thymus_young.AVG_Signal
A3galt2	0.790841	348.3	4.16825e-08	201.32
Aacs	-0.656326	624.828	2.33265e-05	984.769
Abca1	0.805887	404.353	1.24783e-08	231.294
Abcc9	1.15629	509.263	5.57096e-06	228.489
Abcg1	0.621841	2836.08	0.000295101	1843
Abcg3l1	0.68282	507.065	0.0144797	315.874
Abhd14b	1.63024	1923.36	1.29436e-35	621.311
Abhd8_predicted	-0.570067	537.95	1.7405e-12	798.636
Actl6a	-0.802117	1024.6	2.54061e-33	1786.55
Acvr1c	0.737716	613.247	0.000619304	367.757
Acvrl1	0.715191	422.786	3.06871e-09	257.529
Acy3	1.33889	654.681	0.000191399	258.811
Ada	-0.650622	515.844	0.000139317	809.796
Adap2	0.953505	706.992	2.83336e-05	365.074
Add3	0.78651	744.832	0.0225592	431.812
Adfp	0.8638	2014.63	6.02786e-09	1107.05
Adprh	-0.794824	1324	8.60395e-28	2296.96
Adrb3	1.16501	527.021	0.0089855	235.03
Agt	1.2367	529.861	0.0372054	224.843
Ahcy	-0.721388	987.092	7.58243e-18	1627.48
Ahi1	-1.01799	719.237	1.59306e-35	1456.52
Ahr	-0.783393	735.18	0.0180182	1265.37
Aif1	0.923362	9275.82	1.29436e-35	4890.94
Ak3	0.728395	1493.81	5.25019e-05	901.629
Alb	3.45807	2149.85	4.18548e-06	195.625
Aldh1a1	1.20795	619.834	7.50168e-12	268.315
Aldh7a1	0.832685	703.273	0.0202392	394.876
Alms1_predicted	-0.644728	582.128	3.80837e-08	910.125
Angpt1	-0.684001	340.54	6.80253e-05	547.108
Angptl4	1.11221	412.871	3.59072e-18	190.988
Anxa3	1.06493	4263.55	4.74834e-07	2037.95
Aoc3	2.65026	1891.82	1.29436e-35	301.352
Aox1	2.53088	1290.34	1.29436e-35	223.272
Apbb1ip	-0.551811	410.273	0.000969092	601.429
Aph1b	0.581041	693.705	0.0384109	463.729
Aplnr	0.607026	343.756	1.50567e-05	225.692
Apobec1	1.19015	672.562	0.0244872	294.754
Apoe	1.90201	18977.9	1.29436e-35	5077.93
Aprt	0.78488	891.446	1.29436e-35	517.396
Aqp7	1.41773	613.751	0.00150957	229.728
Arhgap24	1.16108	505.272	0.0238302	225.947
Arhgap29	0.720445	327.054	0.00213799	198.492
Arid1a_predicted	-0.61552	2222.79	0.00052886	3405.57
Arl1	0.638455	1255.34	6.50292e-05	806.429
Arl6ip2	-1.02843	2572.29	1.51662e-11	5246.96
Arl6ip6	-0.651533	1471.2	0.00587378	2311.01
Armcx1	0.785124	424.039	0.022149	246.071
Art3	1.91374	754.189	7.70611e-13	200.164
Asah1	1.34322	2690.8	3.43214e-13	1060.55
Asah3l_predicted	1.13866	524.823	1.29436e-35	238.364
Asb3_predicted	-0.62005	411.549	3.75689e-12	632.521
Asf1a_predicted	-0.740573	1554.97	6.48994e-18	2598.11
Asf1b_predicted	-0.974359	368.068	2.577e-16	723.169
Aspm_predicted	-1.1987	688.097	4.89102e-08	1579.41
Atf1	-0.5583	617.351	1.68707e-12	909.069
Atf5	0.702767	409.249	0.00118396	251.44
Atf7ip_predicted	-0.649624	649.488	0.00896213	1018.89
Atp2a3	-0.804202	3287.45	5.12811e-09	5740.47
Aurkb	-1.3536	1323.72	1.59306e-35	3382.76
Azin1	-0.598986	616.195	6.52996e-06	933.322
B3galnt1	1.20591	773.331	0.0361309	335.235
B3gnt1_predicted	-0.835612	1334.54	1.32929e-05	2381.64
B4galnt1	-0.644673	1088.7	1.06677e-05	1702.07
Banf1	-0.572613	2769.33	1.06235e-08	4118.59
Bard1	-0.671135	244.442	2.91157e-08	389.231
Bbs7	0.618886	329.512	0.00826048	214.57
Bcap29	-0.555038	2940.04	1.59992e-18	4319.53
Bcl11b_predicted	-1.09693	4842.11	3.03274e-11	10357.2
Bcl6_predicted	-0.833316	1578.32	0.0132383	2812.21
Bcl7c_predicted	-0.558466	2062.29	0.000523411	3037.13
Bdh1	-0.614844	328.391	9.31066e-06	502.895
Blm_predicted	-0.600867	487.589	0.0121415	739.491
Bmpr1a	0.765583	386.258	0.0299167	227.203
Boc_predicted	1.57673	649.421	0.00611224	217.712
Bphl	1.65231	1138.26	0.00210683	362.117
Brd4	-0.633414	464.552	0.00100703	720.628
Brd7_predicted	-0.686466	519.86	9.81325e-11	836.63
Brp16	-0.926529	562.894	0.00865413	1069.89
Bst1	-0.566146	1887.62	0.000453588	2794.74
Btg2	-0.688011	4540.89	4.92565e-15	7315.65
Bub1_predicted	-1.00833	1098.8	9.51287e-23	2210.32
Bub1b	-0.90592	433.455	7.24141e-29	812.182
Bud13	-0.551725	680.008	0.00602422	996.781
C1qa	1.46449	3519.45	0.00173795	1275.32
C1qb	1.64519	5377.52	1.29436e-35	1719.22
C1qc	1.95146	5073.14	1.29436e-35	1311.68
C1s	2.77206	8479.13	0.00112357	1241.31
C7	2.06093	837.421	5.47566e-14	200.697
Ca3	3.6477	27697.8	0.00213163	2209.92
Calcb	-0.794028	271.054	8.59114e-08	469.982
Calhm2	0.968919	433.113	0.00078803	221.272
Camk4	-0.774039	480.872	1.14022e-09	822.316
Camta2_predicted	0.562704	1291.36	0.00210801	874.291
Cand1	-0.574472	1395.18	2.89612e-18	2077.61
Capg	0.727439	481.349	6.34756e-11	290.723
Car4	0.78897	337.106	0.0182861	195.102
Casp2	-0.822747	3371.68	1.2549e-26	5963.73
Cav2	1.9851	915.987	0.0471092	231.375
Cbfb	-0.807872	4382.57	1.59306e-35	7672.24
Cbx3	-0.634018	8359.72	3.87455e-14	12973.3
Cbx5_predicted	-0.824233	531.933	2.95631e-13	941.837
Cbx7	0.582762	751.875	0.029846	502.015
Ccl17	-0.600099	410.368	0.00701649	622.045
Ccl2	1.4646	909.446	1.16546e-05	329.525
Ccl22	-0.871517	471.64	2.34346e-16	862.906
Ccl4	-0.572902	501.683	0.00104917	746.26
Ccl7	1.18863	541.509	1.29436e-35	237.57
Ccna2	-1.40115	1085.42	1.59306e-35	2866.72
Ccnb2	-1.19647	3444.98	1.59306e-35	7895.14
Ccne2_predicted	-0.931956	445.493	2.8247e-09	849.939
Ccr5	1.34538	771.335	0.000471657	303.559
Ccr9	-0.804298	552.164	1.81692e-05	964.242
Cct7_predicted	-0.788831	2316.18	7.10927e-05	4001.6
Cd14	1.5151	1364.06	0.000242588	477.245
Cd151	1.14423	1038.49	0.00368554	469.844
Cd200r1	0.603762	381.884	2.69526e-06	251.293
Cd247	-0.578776	7193.13	1.23811e-07	10743.5
Cd302	2.44392	3877.18	3.51125e-10	712.561
Cd36	1.94036	8172.22	1.29436e-35	2129.28
Cd3d	-0.699044	14671	1.58132e-06	23817.4
Cd3e_predicted	-0.934887	3151.77	2.92048e-27	6025.37
Cd53	0.970381	3654.23	0.00980874	1865.02
Cd59	1.72146	909.016	0.00252933	275.651
Cd6	-0.748942	969.795	4.01385e-11	1629.8
Cd68	0.92328	1220.43	6.53616e-06	643.544
Cd8a	-0.688429	11936.8	1.13761e-16	19236.5
Cd8b	-0.573814	4182.21	0.0300844	6225.02
Cd93	0.881337	808.053	8.71839e-06	438.663
Cdc2	-1.19162	2254.38	1.59306e-35	5149.22
Cdc20	-1.29933	603.52	2.00521e-05	1485.36
Cdc25a	-0.734037	494.348	2.12208e-08	822.242
Cdc26	-0.627722	1071.55	1.7032e-05	1655.68
Cdc42ep5_predicted	0.626167	302.716	0.0020488	196.128
Cdc6_predicted	-0.952304	338.952	2.6297e-26	655.859
Cdca1_predicted	-0.967025	2928.53	1.19255e-17	5724.7
Cdca2	-0.6706	401.207	0.00190571	638.615
Cdca3	-0.869056	343.027	0.0343657	626.527
Cdca4	-0.720574	491.255	3.29501e-08	809.509
Cdca7	-1.22325	709.095	8.3068e-26	1655.54
Cdca8	-1.28856	518.244	1.59306e-35	1265.98
Cdk2ap1_predicted	-0.593957	1047.96	4.69701e-17	1581.77
Cdkn1b	-0.601634	948.788	0.00131157	1439.72
Cdkn3_predicted	-1.11284	1133.49	1.225e-05	2451.39
Cdo1	3.53874	8832.25	1.32282e-07	759.984
Cebpa	0.811522	342.115	0.00232647	194.93
Cebpb	1.56344	2522.75	0.0148892	853.558
Cenpb_predicted	0.59245	968.728	0.0369274	642.476
Cenpc1	-0.792853	622.774	4.20258e-19	1078.95
Cenpf	-0.638178	244.905	1.61047e-05	381.161
Cenpl	-0.977678	1170.91	1.78217e-24	2305.87
Cenpt	-0.703147	349.064	0.00168309	568.294
Cep55	-0.607835	306.437	1.08746e-08	467
Ces3	3.31263	3163.11	1.29436e-35	318.357
Cetn2	-0.58169	2885.71	1.63484e-06	4318.76
Cfd	2.90693	22567.2	0.0101024	3008.88
Chaf1b	-0.671029	262.597	7.65316e-05	418.109
Chd4	-0.611613	3824.74	0.0354232	5844.07
Chek2	-0.5888	382.608	3.51678e-10	575.441
Chfr	-0.690096	479.197	8.31688e-05	773.133
Cidec	1.83657	1010.41	1.29436e-35	282.901
Ckap4_predicted	0.72535	431.968	0.0396889	261.276
Clcc1	0.728402	673.401	5.39318e-09	406.446
Clec4a1	0.849774	636.258	5.73193e-12	353.042
Clec4a3	1.3073	1817.67	5.62854e-06	734.473
Clic2	1.10418	6496.15	6.20853e-08	3021.8
Clu	2.6756	10426.3	7.40241e-11	1631.9
Cma1	2.56674	3155.82	8.5167e-07	532.653
Cmah	-0.567527	1842.52	3.30559e-06	2730.58
Cml3	0.831002	350.463	0.0252844	197.009
Cnot6	-0.885509	496.427	1.96511e-17	917.107
Cnrip1	1.07246	445.196	0.0235831	211.694
Cops6_predicted	-0.554384	1822.72	0.00471394	2676.74
Cpa3	1.95493	1159.1	8.15837e-05	298.969
Cpsf6_predicted	-0.9709	1622.6	1.36728e-06	3180.41
Crip2	1.18236	1662.88	5.20231e-09	732.712
Cry1	-0.747599	617.429	0.0111072	1036.66
Cryab	1.92199	738.511	0.000773074	194.887
Csad	1.32833	2318.88	0.00288971	923.444
Cst3	0.904974	22273.2	0.00250616	11894.9
Ctbp1	-0.587596	7516.54	0.00127653	11295.4
Ctbp2	0.998584	564	0.00458889	282.277
Ctcf	-0.927908	1556.62	6.27891e-18	2961.5
Ctgf	1.84513	1228.88	7.65634e-06	342.035
Ctsb	1.29422	8139.55	0.000140743	3318.95
Ctsh	1.79041	1217.07	0.000385373	351.844
Ctsk	2.39177	2141.49	0.035477	408.058
Ctss	1.40429	6487.7	1.29436e-35	2451.09
Cutc_predicted	-0.611558	1151.18	6.76329e-20	1758.9
Cxcl12	1.07357	6866.69	1.29436e-35	3262.66
Cxcr4	-0.710093	1960.74	6.04517e-16	3207.59
Cyfip1_predicted	0.695713	746.328	5.13561e-11	460.786
Cyp1b1	1.28899	1021.62	0.0102246	418.085
Cyp27a1	1.00402	512.659	1.29436e-35	255.616
Cyp2e1	3.91419	3103.32	1.29436e-35	205.844
Cyp7b1	0.568844	383.308	0.0322013	258.41
Cyr61	0.694614	428.58	0.00929018	264.809
Dag1	0.840807	1996.92	0.000593779	1114.94
Dap3	-0.559865	1717.06	1.9377e-16	2531.17
Dapk1_predicted	0.836184	520.641	0.0115238	291.623
Dck	-0.973119	404.624	2.09821e-25	794.31
Dcn	3.23664	18270.9	1.41283e-06	1938.36
Ddit4	-0.640176	609.802	0.00193843	950.388
Ddx21a_predicted	0.659572	403.07	0.000418808	255.17
Ddx23_predicted	-0.557778	743.286	7.42106e-05	1094.12
Ddx39	-0.610619	3218.43	1.20501e-12	4914.26
Def6_predicted	-0.891575	464.754	7.4776e-24	862.212
Degs1	1.58953	3071.51	1.29436e-35	1020.6
Degs2	-1.13267	476.52	0.00015365	1044.84
Depdc1a_predicted	-0.627834	275.716	2.90336e-08	426.048
Des	1.13466	587.477	2.41921e-07	267.561
Dhcr7	-0.702463	488.482	1.21629e-09	794.897
Dhx15_predicted	-0.916981	3631.55	0.00163769	6856.95
Dhx16	-0.572546	778.024	8.37824e-06	1157.04
Dlg7_predicted	-0.962418	1216.14	1.59306e-35	2369.74
Dmpk_predicted	0.915417	732.789	1.21555e-13	388.517
Dnajc14	-0.686049	599.988	3.15147e-07	965.303
Dnajc9_predicted	-0.732575	934.665	4.07236e-05	1553.04
Dnase2a	0.575357	700.447	4.96666e-05	470.084
Dnmt1	-1.24479	1370.7	2.65937e-17	3248.33
Dnmt3b	-1.03372	1428.04	0.00286488	2923.63
Dntt	-1.12565	1278.59	2.2745e-17	2789.88
Donson	-0.930221	970.822	0.000615763	1849.97
Dusp2	-0.716852	299.775	4.93869e-10	492.707
Dusp22_predicted	0.599419	678.975	0.0295207	448.137
Dusp6	1.18458	1736.93	7.14445e-14	764.166
Ebf1	0.969151	460.921	0.0181348	235.441
Ece1	0.634316	422.547	0.000523411	272.224
Ect2_predicted	-1.15239	351.75	1.59306e-35	781.876
Edg6_predicted	-0.570357	861.872	0.00296366	1279.79
Ednrb	0.915214	498.745	2.00458e-05	264.467
Eftud2	-0.642146	564.523	2.25732e-09	881.022
Ehd4	0.864968	1078.99	0.0470309	592.427
Ehmt1_predicted	-0.681483	1121.33	3.58128e-06	1798.37
Eif2b2	-0.623931	1589.52	0.000486339	2449.56
Eif5a	-0.567521	1974.63	2.05564e-08	2926.36
Eltd1	1.10335	526.143	1.29436e-35	244.885
Emb	-0.733641	1407.37	5.7464e-09	2340.22
Emcn	1.71531	1509.57	1.29436e-35	459.718
Emg1_predicted	-0.562575	712.227	0.00888842	1051.89
Emr1	1.12699	678.444	0.0414543	310.64
Eno1	-0.799819	524.795	0.000385918	913.607
Enpp1	0.921052	483.472	0.000454847	255.333
Enpp2	1.85587	5691.75	0.000788903	1572.44
Enpp5	0.78161	364.973	0.00561068	212.311
Ephb6	-0.844511	635.896	0.0432716	1141.85
Ephx1	1.00261	566.178	1.29436e-35	282.577
Esam	0.894863	420.377	3.52291e-07	226.078
Ets1	-1.0352	1711.19	9.09807e-16	3506.92
Ewsr1	-0.754725	3106.43	1.802e-05	5241.52
Exo1_predicted	-0.798105	317.979	1.56004e-16	552.908
Exosc3_predicted	-0.670627	1452.91	4.65334e-25	2312.69
Exosc7	-0.609654	1909.77	1.46654e-18	2914.11
F11r	1.33815	1256.11	7.03635e-05	496.826
F3	1.52821	833.837	1.29436e-35	289.098
Fabp4	2.06423	28286.6	1.29436e-35	6763.73
Fah	0.819521	417.9	5.88654e-07	236.794
Fastkd2	-1.27993	809.44	6.12121e-07	1965.54
Fbln5	0.886686	367.075	0.0122815	198.535
Fbxo33_predicted	-0.55546	804.712	2.12871e-07	1182.63
Fbxo5_predicted	-1.19014	906.582	1.42222e-08	2068.59
Fcer1a	1.66624	653.594	0.0380645	205.929
Fcgr2b	0.939922	379.195	2.26652e-08	197.66
Fcgrt	1.64642	1681.73	0.00866514	537.198
Fcn1	1.62877	1861.61	2.39193e-06	601.977
Fdps	-0.909008	643.57	0.0239849	1208.47
Fen1	-1.0178	525.253	8.74499e-16	1063.55
Fermt2	0.644935	2336.48	0.00945459	1494.23
Fgf16	0.685924	372.323	8.40302e-07	231.439
Fgf7	0.552713	289.34	0.020972	197.254
Fgfrl1	0.574928	292.203	0.00120239	196.162
Fkbp5	-0.761863	2068.43	0.0111901	3507.4
Folr2_predicted	2.13065	1061.05	1.29436e-35	242.295
Foxp1_predicted	-0.590514	537.366	4.73644e-08	809.157
Fth1	0.585534	31634.4	0.0108897	21081.2
Fuca2	1.1665	681.943	0.0388748	303.807
Fus	-0.616695	2243.19	1.4645e-05	3439.61
Fxyd1	1.44385	667.698	2.00683e-08	245.436
Fxyd2	1.63257	1005.13	2.89601e-21	324.169
Gabpa_predicted	-0.613552	430.87	0.00111431	659.24
Gabpb1_predicted	-0.592532	544.752	1.71777e-07	821.426
Galk1	-1.02726	998.299	7.43108e-10	2034.68
Galm	0.581749	785.408	0.00184402	524.773
Gap43	0.569529	317.367	0.000137464	213.853
Gas7	0.903333	417.103	0.000416554	223.004
Gata3	-0.66519	384.798	3.24651e-07	610.204
Gatad2b	-0.604651	403.953	0.000828156	614.255
Gbp2	0.752962	1485.51	2.97096e-13	881.476
Gfi1	-1.0039	1075.66	1.59306e-35	2157.14
Ggcx	0.891282	570.976	0.00082415	307.833
Ggh	1.04218	661.678	1.29436e-35	321.305
Ghr	0.954218	380.154	0.00805124	196.205
Gimap9	-0.804243	453.286	2.72956e-17	791.541
Gins4	-0.866663	672.974	7.44689e-34	1227.13
Gipc2	0.586489	365.856	1.02167e-05	243.646
Gjb2	-1.08774	1449.54	7.24941e-07	3080.85
Gjb6	-0.995033	1578.39	7.13758e-12	3145.92
Gltp_predicted	-0.744204	5981.94	0.00231353	10020
Gm2a	1.07245	759.02	0.00971139	360.921
Gmnn_predicted	-1.01803	1695.54	5.627e-25	3433.73
Gng11	1.94687	1786.46	0.000169661	463.367
Gns_predicted	0.924815	1760.75	0.0017998	927.471
Gpr162_predicted	-0.558727	396.545	0.000116387	584.098
Gpr56	-0.780227	1274.85	1.21917e-10	2189.42
Gpsm3	-0.735981	1129.64	9.88598e-29	1881.45
Gpt	1.43685	697.125	1.29436e-35	257.498
Gpx4	0.672975	6848.03	1.96077e-05	4295.17
Gria3	-0.569525	323.807	3.01553e-07	480.541
Grn	1.23225	1279.28	0.00601562	544.532
Gsn	2.7687	6468.01	0.0244107	949.091
Gsto1	0.720688	3651.89	6.71076e-13	2215.99
Gstp1	-0.59636	2422.74	4.72287e-21	3662.93
Gstt2	1.12914	707.24	1.01129e-05	323.341
Gtf2b	-0.569905	1863.94	2.26744e-12	2766.88
Gtf2i	-0.692536	1190.19	0.00354237	1923.48
Gtl3	-0.927687	1799.59	0.0387689	3423.22
Gyg1	-0.886391	5608.23	3.87562e-10	10367.1
H2afy	-0.705382	6009.14	5.60294e-09	9798.36
H2-Ea	0.770475	31506.8	0.0152702	18470
Hat1	-0.696369	1994.7	4.23261e-28	3232.26
Hbs1l	-0.581953	2066.89	0.00551524	3093.87
Hbxip_predicted	-0.669876	812.863	0.00981304	1293.21
Hdac1_predicted	-0.712671	676.57	3.50222e-09	1108.79
Hdgf	-0.572026	3408.53	0.0494051	5067.15
Higd1b_predicted	0.799688	399.673	2.77941e-10	229.601
Hirip3	-0.614193	752.047	4.14394e-06	1151.16
Hla-dma	0.57524	1024.76	0.0372854	687.789
Hmga1	-0.661215	209.693	2.0818e-05	331.612
Hmgb2	-0.926075	7619.83	1.08917e-15	14478.4
Hmgcr	-0.751574	974.992	0.0147699	1641.52
Hmgn2	-0.612071	18192.8	2.19377e-23	27806.9
Hmmr	-1.03268	464.203	2.92662e-30	949.678
Hnrnpa1	-0.707175	924.573	9.61891e-21	1509.46
Hnrpa2b1_predicted	-0.732546	2885.48	2.13928e-31	4794.42
Hnrpd	-1.21092	797.176	1.59306e-35	1845.34
Hnrpl	-0.960059	4262.91	1.23603e-08	8293.02
Hnrpll_predicted	-0.698197	1423.81	0.0298926	2310.09
Hopx	0.824878	2251.01	0.00484015	1270.76
Hpse	-0.724106	1349.85	1.18635e-09	2229.78
Hrasls3	1.71687	6699.48	1.29436e-35	2038.03
Hsd11b1	1.33142	1182.33	2.28246e-09	469.833
Hsd17b11	1.40493	1166.59	1.29436e-35	440.547
Hspcal3_predicted	-0.8243	3077.6	2.25529e-07	5449.44
Hspe1	-0.570076	1808.39	0.0113332	2684.74
Htatsf1_predicted	-0.553977	1005.77	1.00182e-15	1476.61
Id1	0.962888	593.109	9.83184e-07	304.282
Idh1	0.583609	1402.4	8.80476e-14	935.809
Idi1	-1.07448	733.137	3.44527e-09	1543.96
Ifi27l	1.61046	4942.61	1.29436e-35	1618.68
Ifi47	1.12148	2158.25	0.00216409	991.978
Ifitm3	2.47657	9514.28	0.000718976	1709.44
Igfbp3	2.56787	2327.58	1.29436e-35	392.552
Igsf4b_predicted	0.646885	332.751	0.0270103	212.514
Il18	0.997405	969.857	8.01652e-05	485.801
Il21r	-0.728846	2836.18	2.29907e-05	4700.44
Il9r	-0.586141	355.442	0.0039438	533.598
Ing1l_predicted	-0.675634	610.404	3.11839e-19	974.998
Irf5_predicted	0.689059	386.669	0.0121662	239.835
Irs3	1.34976	513.339	0.0294196	201.413
Isy1	-0.611183	803.399	8.93133e-18	1227.2
Itga7	0.76673	338.245	7.03299e-07	198.803
Itgb1	0.654578	1612.59	3.50992e-05	1024.42
Itgb3bp	-0.596041	1122.62	0.00918774	1696.91
Itk_predicted	-0.784699	4832.9	0.000542878	8325.79
Itm2a	-0.687777	6069.93	0.0211022	9777.44
Jag1	0.673001	331.971	0.000599855	208.213
Jak1	-0.641572	3641.49	0.00677081	5680.82
Jakmip1	-1.00755	1259.32	1.40642e-12	2531.87
Jmjd3_predicted	-0.64315	558.358	0.0127903	872.007
Khdrbs1	-0.621956	4448.55	1.35908e-15	6846.14
Kif11	-1.18722	750.843	3.02102e-20	1709.77
Kif15	-0.688988	706.384	1.53899e-21	1138.8
Kif20a_predicted	-1.00173	638.801	1.61259e-13	1279.13
Kif22	-0.901667	1095.69	5.22164e-07	2046.99
Kif23_predicted	-1.05526	638.431	1.03728e-19	1326.72
Kif2c	-0.661453	305.393	8.7967e-09	483.033
Kif4	-1.07092	610.233	1.59306e-35	1281.96
Kifc1	-1.33932	893.782	6.47516e-14	2261.55
Klf15	0.5993	305.788	9.85379e-05	201.843
Kntc1_predicted	-0.796812	426.243	1.57761e-21	740.495
Kntc2_predicted	-1.35328	567.492	1.59306e-35	1449.89
Kpnb1	-0.688803	834.363	0.0202759	1344.95
Krt2-7	-0.988175	771.436	1.85345e-07	1530.28
Lag3	-1.04032	2077.99	6.19658e-22	4273.78
Lancl1	-0.761518	615.414	7.89982e-25	1043.3
Lat	-0.638834	6866.72	2.27601e-07	10692
Lck_mapped	-0.769344	6556.7	2.89612e-18	11175.9
Ldb2_predicted	1.1055	642.509	2.28137e-07	298.601
Lef1	-0.590637	367.002	7.49367e-10	552.672
Lig1	-1.0614	512.607	1.08053e-31	1069.79
Lig4_predicted	-1.08581	811.522	1.82971e-12	1722.5
Limd2	-0.890403	665.515	4.5103e-34	1233.66
Lmcd1_predicted	0.66156	329.515	4.64537e-06	208.318
LOC286911	-0.727337	294.528	2.32043e-12	487.614
LOC287132	-0.649136	550.758	2.26057e-09	863.714
LOC288514	-0.574406	1346.65	0.0228389	2005.25
LOC292072	0.590152	5955.28	0.000124873	3955.93
LOC294942	1.41296	581.518	1.29436e-35	218.384
LOC296724	-0.814916	2485.92	1.25423e-09	4373.22
LOC297481	0.628151	1270.97	0.0495485	822.324
LOC297968	-0.555747	869.335	2.98764e-05	1277.86
LOC299625	-1.1266	453.226	4.6676e-31	989.589
LOC300760	-0.773458	3083.05	2.53788e-09	5270.05
LOC303471	-1.16327	6941.6	8.66817e-14	15546.8
LOC304396	-0.685776	823.033	0.0131716	1323.9
LOC307907	0.554128	774.984	0.00169343	527.817
LOC308503	-0.755303	1560.37	4.21457e-07	2633.89
LOC308990	-0.856482	1687.9	2.21825e-16	3056.15
LOC310926	-0.718964	11400.2	1.47234e-07	18764.7
LOC310968	-1.17699	499.187	0.0136712	1128.68
LOC312299	-1.10652	548.214	5.53131e-11	1180.44
LOC315973	1.09102	1185.34	2.06681e-09	556.434
LOC316373	-0.909873	1152.41	0.00457172	2165.23
LOC360258	-0.808919	2904.88	2.01186e-28	5089.05
LOC360760	-0.57403	4774.9	0.0448223	7108.28
LOC360888	-0.639002	396.401	2.07603e-06	617.295
LOC360910	0.581732	795.889	2.01947e-11	531.782
LOC361346	-0.767431	457.833	2.45863e-16	779.34
LOC362732	1.05307	403.807	7.72741e-07	194.611
LOC362852	-0.597553	2480.18	3.58006e-05	3752.88
LOC363153	-1.0161	931.088	1.59306e-35	1883.07
LOC363174	-0.709948	291.836	1.68002e-09	477.37
LOC363942	-0.59926	975.324	0.000103286	1477.56
LOC365436	-0.688567	410.675	2.26611e-11	661.878
LOC365555	0.806725	359.736	0.0240035	205.653
LOC366083	0.778043	377.365	1.22264e-05	220.063
LOC367170	0.619833	414.517	0.00364635	269.745
LOC367191	-0.685083	1375.85	6.4939e-26	2212.09
LOC368084	-0.727547	431.968	7.56517e-18	715.261
LOC497083	-0.650074	314.888	8.48042e-07	494.138
LOC497692	-0.81296	871.035	5.90544e-07	1530.25
LOC497722	-0.986068	390.88	7.91945e-09	774.248
LOC497836	-0.720742	993.743	2.98764e-05	1637.72
LOC497841	1.33292	500.642	0.0127903	198.737
LOC497936	0.608123	418.901	0.030781	274.82
LOC498072	-0.958391	6737.51	1.39237e-20	13091.9
LOC498212	-1.1007	1375.44	7.39059e-33	2949.75
LOC498279	1.31325	6086.79	1.29436e-35	2449.41
LOC498407	-0.581234	1345.32	1.5072e-06	2012.78
LOC498568	-0.600994	543.455	2.38355e-12	824.291
LOC498696	-0.836272	2659.89	1.59306e-35	4749.05
LOC498725	-0.748105	530.033	7.84053e-09	890.236
LOC498736	1.19764	2527.2	0.0192283	1101.83
LOC498765	-0.610998	365.004	9.29865e-09	557.476
LOC499180	-0.745305	541.395	4.63299e-21	907.555
LOC499501	-0.868861	3268.08	0.00139874	5968.23
LOC499675	-0.744544	1018.22	3.47431e-20	1705.98
LOC499856	0.705896	326.763	7.48745e-05	200.326
LOC499985	2.02353	8260.7	1.29436e-35	2031.76
LOC500054	-0.574555	1202.9	9.92849e-18	1791.38
LOC500095	-0.85068	1815.7	0.000139804	3274.34
LOC500098	-1.06594	912.933	1.07294e-17	1911.26
LOC500099	-0.965109	1025.5	1.59306e-35	2001.99
LOC500163	3.33396	2470.43	1.29436e-35	244.991
LOC500191	4.5772	9038.36	1.29436e-35	378.63
LOC500194	3.30164	6335.93	4.51579e-05	642.566
LOC500277	-0.710744	979.269	1.01486e-08	1602.72
LOC500297	1.26939	1024.24	2.38505e-05	424.891
LOC500300	0.954974	475.767	0.00623001	245.425
LOC500374	3.51696	3094.55	0.000288092	270.325
LOC500469	0.614915	934.071	2.7678e-05	609.918
LOC501075	-0.905202	1114.54	1.29908e-10	2087.32
LOC501116	-0.565617	1049.3	0.0197901	1552.98
LOC501211	-1.0581	524.465	0.0285403	1092.04
LOC501633	0.622702	420.834	1.92481e-06	273.312
LOC501934	-0.598353	1200.94	3.11839e-19	1818.21
LOC501984	-0.637891	234.455	0.000397064	364.825
LOC502635	-0.576957	441.591	4.59451e-05	658.721
LOC502789	3.44935	3938.59	0.0151776	360.564
LOC503409	-1.07913	5226.09	1.59306e-35	11041.5
LOC678741	-0.74656	1403.05	0.012377	2354.02
LOC678896	-1.04275	576.472	1.30277e-18	1187.62
LOC680831	-0.566337	791.351	0.0257848	1171.8
LOC680847	-0.999114	5497.77	1.77848e-35	10988.8
LOC681932	-1.11687	3212.08	0.0467215	6966.25
LOC682323	-0.606732	3547.92	2.71518e-10	5402.79
LOC682787	-0.599791	406.032	0.0372054	615.34
LOC682869	0.9001	1303.85	0.00107098	698.667
LOC684624	-0.678744	1773.82	1.45999e-06	2839.43
LOC684872	-0.974548	627.745	0.0127903	1233.54
LOC685024	-0.651039	279.411	4.32418e-09	438.759
LOC685491	-0.6102	6394.75	9.06743e-11	9761.4
LOC685579	-0.796069	460.746	5.14012e-08	800.022
LOC685909	-0.730105	9120.5	4.66878e-08	15128.7
LOC686213	-0.878043	968.101	5.17671e-34	1779.25
LOC686548	-0.632759	406.555	9.36336e-08	630.375
LOC687248	-0.79741	2754.84	7.16403e-07	4787.86
LOC687334	-0.884787	642.715	7.48945e-09	1186.77
LOC687799	-0.916392	931.999	0.000169602	1759.04
LOC687840	0.963951	417.149	3.85392e-05	213.852
LOC691966	1.12897	515.376	0.00588409	235.651
Lpl	2.30454	13677.6	1.29436e-35	2768.69
Lrch4_predicted	-0.555494	352.31	2.63752e-08	517.781
Lrrc23	-0.618104	1111.84	0.045456	1706.52
Lrrc42	-0.726569	2050.87	0.000170136	3393.57
Lrrc8c	-0.570843	643.05	0.020865	955.181
Lrrk1_predicted	1.02262	853.794	1.12561e-05	420.257
Lsm4_predicted	-0.607831	1282.17	6.21357e-06	1953.98
Lsm8_predicted	-0.680445	2593.89	0.000317757	4157.06
Lta4h	-0.587027	2455.91	1.9474e-20	3689.14
Luc7l2_predicted	-0.86056	447.722	2.6136e-08	812.948
Lum	2.2465	4491.4	1.29436e-35	946.49
Luzp5_predicted	-0.697022	314.014	4.66685e-12	509.066
Lyar	-0.801387	2763.22	2.62373e-33	4815.67
Lyl1	0.792054	752.252	6.75185e-05	434.442
Lyplal1_predicted	0.578194	613.45	0.00395533	410.89
Mafb	0.8463	499.651	2.27509e-05	277.911
Magoh_predicted	-0.557232	1708.19	3.34154e-14	2513.51
Maoa	0.835663	356.384	4.5399e-05	199.691
Map1lc3a	1.07425	1644.36	0.00437135	780.932
Map3k8	0.587171	346.886	0.000105709	230.904
Mapre1	-0.637785	1872.5	0.0024273	2913.49
March3	0.722081	654.287	5.31028e-08	396.643
Marcksl1	-0.735748	741.483	3.37155e-13	1234.76
Mcm2_predicted	-1.14678	905.769	3.09925e-19	2005.55
Mcm4	-0.617707	355.574	4.74834e-07	545.604
Mcm6	-0.957705	2265.48	1.59306e-35	4400.06
Mcm7	-1.06897	1367.11	3.07647e-27	2868.09
Mdm1	-0.732308	863.248	2.03183e-26	1434.11
Meox2	0.597348	317.355	0.0181348	209.762
Mettl7a	0.757245	402.323	0.000583075	238.024
Mfng	-0.793318	1777.42	1.32002e-14	3080.37
MGC105649	0.729246	334.888	0.000166371	202.011
MGC112830	-0.842458	2365.65	0.00685084	4241.85
MGC112883	-0.863982	8632.69	2.60688e-06	15712
MGC114381	-0.626903	376.814	1.22546e-08	581.893
MGC114417	-0.66769	2388.21	2.7011e-26	3793.74
MGC72614	0.787812	630.832	0.00530237	365.391
MGC94282	-0.83653	860.688	1.66502e-34	1536.97
MGC94542	-0.767806	2767.47	1.03728e-19	4712.1
Mgll	1.45667	717.592	7.45482e-05	261.443
Mgp	2.83773	6495.7	2.18164e-09	908.623
Mgst1	2.56823	13355.2	0.00132578	2251.84
Mgst2_predicted	1.3561	784.231	1.29436e-35	306.349
Mina	-0.554005	1048.29	0.000605604	1539.06
Mk1	-0.606502	1865.77	4.37775e-12	2840.74
Mki67_predicted	-0.889991	412.287	2.04764e-10	764.035
Mphosph1_predicted	-0.616055	322.878	1.18458e-07	494.869
Mpp6_predicted	-0.655562	1137.51	7.60852e-11	1791.84
Mprip	0.602229	486.912	0.00151958	320.746
Mrc1_predicted	1.66041	833.185	0.00031637	263.578
Mrs2	-0.665456	762.614	1.82717e-08	1209.56
Ms4a11_predicted	1.28273	1491.86	5.36039e-12	613.18
Ms4a6a_predicted	1.07568	3486.04	2.09674e-19	1653.94
Ms4a7_predicted	0.856341	1201.58	3.76219e-09	663.692
Msh2	-0.72556	877.165	2.30591e-05	1450.43
Msh6_predicted	-0.849111	4282.37	0.000523411	7714.22
Msl2l1_predicted	-0.648541	765.487	1.5512e-06	1199.96
Msr2_predicted	0.694173	370.598	2.3433e-07	229.053
Mta3_predicted	-0.647158	408.799	2.71386e-05	640.212
Mtf2	-0.913752	1367.53	1.59306e-35	2576.34
Mthfd1	-0.708796	1889.94	1.77013e-14	3088.99
Mustn1	1.11931	540.683	0.000152389	248.883
Mxd3	-1.02694	401.738	1.06017e-20	818.619
Myc	-0.686525	818.919	1.38431e-10	1317.97
Myh14	0.690713	360.586	0.0164327	223.4
Myo1c	0.560913	287.715	0.0131685	195.034
Naaa	0.972368	425.943	6.01562e-12	217.09
Nap1l1	-0.789539	3489.19	0.00456562	6031.14
Naprt1	0.896206	438.551	0.000243065	235.632
Nasp	-0.929359	2023.18	0.00368975	3853.01
Ncapd3	-0.615202	326.215	3.31548e-05	499.687
Nck2_predicted	-0.6642	829.497	1.56125e-10	1314.49
Nckap1	0.73378	731.842	0.00303342	440.076
Nde1	-0.613595	3039.3	6.14706e-07	4650.33
Ndrg1	0.571478	514.366	0.0317574	346.131
Nfatc3_predicted	-0.741111	863.806	3.08853e-12	1443.82
Ngfrap1	-0.789462	769.239	1.53382e-29	1329.58
Ninj1	1.64463	3956.07	0.0233517	1265.26
Nip7	-0.782341	1286.76	2.23786e-12	2213.12
Nme3	0.583661	994.152	1.32167e-07	663.366
Nola1	-0.798357	1281.28	9.29865e-09	2228.29
Np_mapped	1.10105	8607.98	1.29436e-35	4012.83
Npc2	0.596338	7717.91	1.21416e-06	5104.87
Nqo2	0.963192	467.735	0.0111334	239.911
Nr1h3	1.24412	757.672	1.29436e-35	319.864
Nr2f6	0.700165	773.955	6.34686e-10	476.371
Nrp1	1.4353	1156.46	1.6906e-05	427.623
Ns5atp9	-1.44494	2296.03	3.47688e-05	6250.98
Nsun6_predicted	-0.580905	681.07	7.02912e-15	1018.74
Nt5dc2	-1.46127	410.973	4.46944e-31	1131.61
Nuak2	0.571757	373.662	5.10497e-05	251.398
Nucks1	-1.02104	1326.36	3.12005e-09	2691.69
Nudcd2	-0.713664	660.543	3.49378e-05	1083.27
Nudt5	-0.626972	1130.94	7.92568e-21	1746.54
Nuf2	-1.28692	900.631	6.18712e-15	2197.6
Nup107	-0.639553	1481.98	9.45462e-11	2308.69
Nup155	-0.579287	877.91	2.00902e-05	1311.69
Nup205_predicted	-0.6529	2307.48	2.79044e-10	3628.11
Nup210	-0.639275	815.499	0.0234766	1270.18
Nup35	-0.646492	1167.43	2.55171e-22	1827.45
Nup37_predicted	-0.568586	1128.99	5.60364e-08	1674.38
Nup85	-0.571043	827.385	1.18813e-15	1229.16
Nup88	-0.574634	2154.92	2.28062e-19	3209.32
Nupl1	-0.651521	592.197	2.21881e-08	930.237
Nusap1_predicted	-1.1719	649.777	1.59306e-35	1464.01
Oasl2	0.789935	495.608	0.0102624	286.644
Oat	0.776545	2109.21	3.73218e-14	1231.28
Oplah	1.06225	1203.26	9.68995e-06	576.223
Orc1l	-0.645543	289.006	4.8401e-05	452.101
Orc6l	-0.87355	800.987	1.95308e-27	1467.54
P2rx4	1.28463	1074.35	0.000811895	440.993
P2ry10_predicted	-0.976977	1266.88	1.59162e-08	2493.66
P2ry14	0.83082	467.457	6.80531e-13	262.809
Pabpc4_predicted	-0.681643	1887.24	8.59489e-27	3027.07
Paip2	-0.692757	2599.99	1.71931e-15	4202.55
Palmd	1.6585	921.464	0.0324479	291.891
Pam	1.221	575.173	2.76933e-11	246.741
Papola_predicted	-0.590849	1131.95	8.06718e-07	1704.86
Paqr5	-0.594669	603.989	7.30966e-05	912.1
Parp1	-0.607599	2033.7	5.4554e-05	3098.79
Parp3	1.0209	405.471	7.10955e-08	199.82
Pbk_predicted	-1.22211	590.859	1.59306e-35	1378.4
Pbx3_predicted	0.810586	1076.22	9.91418e-07	613.608
Pc	0.688707	651.433	0.0199967	404.155
Pcbp3_predicted	-0.68705	316.665	0.00619271	509.827
Pcdh19_predicted	0.844673	432.182	1.10403e-05	240.655
Pcgf6	-0.672584	596.641	0.000594696	951.002
Pcna	-0.550623	14467.9	7.06107e-05	21191.5
Pdcl	-0.553702	820.23	1.50898e-10	1203.97
Pdcl3	-0.63951	902.039	1.52501e-16	1405.2
Pde2a	0.592547	299.291	0.0282528	198.481
Pdgfrl	0.674136	348.38	0.00259614	218.332
Pdpk1	-0.610148	1708.99	6.44342e-17	2608.62
Pdzrn4_predicted	-1.28231	516.442	3.53047e-18	1256.13
Pepd	0.550202	1624.98	3.10621e-06	1109.74
Pfc_mapped	1.32695	1948.32	4.51906e-10	776.622
Pfkfb1	0.90325	488.45	0.00305286	261.165
Pfkp	-0.561099	1051.96	1.03787e-09	1552.06
Phlda1	-0.997648	302.442	4.38779e-17	603.899
Phlda3	1.0901	829.55	1.29436e-35	389.664
Pi16_predicted	0.834233	445.435	3.77849e-05	249.836
Pigy	0.835584	1020.91	0.00268168	572.075
Pkmyt1_predicted	-0.869624	289.285	2.49532e-07	528.578
Pla2g4a	0.674201	451.003	1.5014e-06	282.634
Plag1	-0.888228	262.36	2.82659e-13	485.603
Plcl1	-0.673948	405.238	1.97116e-06	646.529
Plk1	-0.795643	349.785	2.93003e-17	607.175
Plk4_predicted	-0.739271	355.057	1.62757e-15	592.708
Plod1	0.649209	463.416	0.00541309	295.488
Plscr2	1.60434	1082.83	1.29436e-35	356.127
Plvap	1.18449	1863.64	2.97812e-06	819.961
Pnrc1	-0.700931	3905.17	0.00677329	6348.06
Pold1	-0.634279	385.789	1.43194e-09	598.807
Pold2	-0.634242	541.642	0.00113433	840.694
Pole_mapped	-0.560036	328.063	2.99327e-07	483.666
Pole2_predicted	-1.0309	782.969	1.59306e-35	1599.83
Polg	-0.634642	374.046	0.00071636	580.726
Pop5_predicted	-0.623044	1130.69	1.22425e-09	1741.4
Ppap2b	1.46913	1384.46	1.29436e-35	500.069
Pparg	1.67765	909.891	1.29436e-35	284.424
Ppat	-0.61254	449.475	4.47289e-08	687.224
Ppid	-0.607809	1724.87	0.000100042	2628.6
Ppil1	-0.630231	714.031	6.05041e-06	1105.19
Ppil3	-0.68888	1739.8	1.39285e-07	2804.61
Ppme1	-0.614738	673.664	5.52526e-09	1031.57
Ppp1ca	-0.605221	4035.99	1.28301e-20	6139.59
Ppp1r7	-0.583534	727.181	0.000102761	1089.69
Ppt1	0.644562	4889.56	9.43348e-07	3127.78
Pqlc3	0.616303	755.272	0.0332268	492.694
Prc1_predicted	-1.08788	1338.2	6.11474e-07	2844.51
Prcp_predicted	0.741778	518.721	6.06587e-08	310.196
Prim2	-0.727705	416.591	1.66509e-08	689.875
Prkar1a	-0.632438	1867.07	4.51706e-23	2894.31
PRKCQ	-0.828108	2812.73	6.31552e-11	4993.6
Prkd2	-0.786111	1862.91	0.000249553	3212.44
Prmt1	-0.606606	2028.93	2.10176e-12	3089.4
Prpf4_predicted	-0.624839	1956.68	1.83364e-12	3017.28
Psip1	-0.852284	926.409	7.58416e-05	1672.5
Psmc4	-0.56954	3289.62	2.54246e-18	4881.96
Psmd13_predicted	-0.623677	619.16	4.50669e-08	954
Psmd3	-0.793919	2634.27	4.2909e-15	4567.24
Ptafr	1.05574	591.494	0.000102194	284.538
Ptbp1	-0.762228	1134.06	7.06227e-06	1923.49
Ptma	-0.92671	4049.99	1.59306e-35	7698.77
Ptn	0.799544	352.464	0.0483097	202.501
Ptp4a3_predicted	-0.884448	1417.75	2.69526e-06	2617.26
Ptprb_predicted	1.10963	515.168	3.65271e-06	238.735
Ptpro	0.902531	1242.73	6.72783e-11	664.798
Ptprr	0.819107	370.894	1.06426e-09	210.22
Pxmp4	-1.13647	218.387	7.83204e-17	480.107
Rab30	0.634709	481.698	9.13517e-05	310.248
Rabl4_predicted	-0.768687	639.841	2.82044e-06	1090.11
Rad18_predicted	-0.734552	378.54	2.05821e-06	629.846
Rad21	-0.769547	5144.28	1.69319e-07	8769.63
Rad54l_predicted	-0.799693	403.18	4.60799e-18	701.829
Rae1	-0.694666	676.851	0.0225263	1095.49
Rag1	-0.892039	4637.61	8.05036e-34	8606.46
Ralgps2	-0.918436	692.317	1.59306e-35	1308.53
Ramp1	-0.793982	1479.96	1.14746e-06	2566.03
Ramp2	1.4518	887.464	2.33265e-05	324.426
Ran	-0.692577	7494.75	2.14351e-29	12112.8
Ranbp1_predicted	-0.854335	4191.76	8.37824e-06	7578.39
Rangap1_predicted	-0.575566	323.917	0.0408582	482.721
Rapgef2_predicted	-0.720546	524.638	5.11728e-05	864.501
Rarres1	0.883584	732.691	0.00010433	397.132
Rarres2	2.83573	5368.53	4.75617e-07	751.994
Rasd1	1.48565	784.571	3.58386e-13	280.161
Rasgrp1	-0.640542	311.523	1.06355e-09	485.638
Rasip1_predicted	0.969892	667.06	0.00884467	340.564
Rasl11b	-0.874646	384.051	2.28062e-19	704.18
Rbm10	-0.696678	1439.69	8.22751e-07	2333.4
Rbm42	-0.595682	2008.19	0.00428256	3034.75
Rbmxrt_predicted	-0.646038	382.176	6.10001e-10	598.053
Rbp1	1.48673	795.279	0.00339642	283.771
Rcc2_predicted	-0.651173	361.542	1.45355e-11	567.781
Rcsd1_predicted	-0.5927	868.058	6.81637e-06	1309.09
Rdbp	-0.661102	887.058	2.4217e-21	1402.7
Reep5_predicted	0.966377	636.874	1.29436e-35	325.945
Reg3a	-0.975837	354.096	4.10623e-08	696.43
Reg3b	-1.66609	805.517	3.97739e-06	2556.34
Reg3g	-1.03141	694.459	8.54442e-23	1419.49
Renbp	0.773636	618.382	0.0019382	361.717
Reps1_predicted	-0.809771	2292.5	7.77802e-12	4018.61
Rfc2	-0.675196	299.076	0.00319376	477.568
Rfc3	-0.816972	1718.54	5.00685e-05	3027.57
Rfc4_predicted	-0.820601	4161.99	8.27872e-28	7350.66
Rfc5_predicted	-0.804646	735.815	5.72444e-14	1285.26
RGD1304693_predicted	-0.607607	225.277	0.000110913	343.261
RGD1305072	-0.588194	681.566	0.0215224	1024.64
RGD1305288	-1.12838	483.108	1.25032e-29	1056.14
RGD1305593_predicted	-0.76739	844.159	0.000407842	1436.92
RGD1305627_predicted	-0.944355	288.804	3.16923e-15	555.753
RGD1305854_predicted	-0.595092	396.906	5.67548e-10	599.554
RGD1306107_predicted	-0.558846	2855.48	6.49156e-10	4206.39
RGD1306227	-0.728099	725.435	2.84425e-06	1201.65
RGD1306839_predicted	-0.647044	1221.68	1.25724e-08	1913.1
RGD1306952	1.17278	482.011	0.00224662	213.804
RGD1307067_predicted	-0.564342	600.179	0.000471051	887.492
RGD1307583_predicted	-0.567001	893.137	0.00279567	1323.13
RGD1307772	-0.674473	1379.4	0.0129617	2201.55
RGD1307915_predicted	-0.845356	414.646	1.13065e-14	744.997
RGD1307983_predicted	-0.673723	1291.34	4.16026e-05	2059.93
RGD1308009	-0.737214	1856.07	0.000963885	3093.98
RGD1308048_predicted	-0.688554	6082.14	1.43678e-06	9802.38
RGD1308065_predicted	-0.589227	247.673	0.000730348	372.61
RGD1308165_predicted	0.648472	360.801	3.07602e-06	230.175
RGD1308260_predicted	0.599172	345.565	0.00395261	228.119
RGD1308626	-0.8946	589.815	1.18357e-26	1096.52
RGD1308795_predicted	-0.622889	1339.03	5.59894e-07	2062.05
RGD1308874	0.723054	647.983	0.0223642	392.557
RGD1309051	0.711017	340.814	4.74834e-07	208.199
RGD1309095_predicted	-0.64505	621.061	4.07655e-05	971.211
RGD1309107	-0.806706	1425.89	1.68659e-06	2494.19
RGD1309522	-0.647162	405.598	1.27211e-11	635.2
RGD1309730_predicted	0.746632	617.425	1.89436e-14	367.981
RGD1309759_predicted	0.888493	2242.22	1.29436e-35	1211.2
RGD1310022	-0.677856	1508.63	0.00636177	2413.45
RGD1310193_predicted	0.732383	583.066	0.00156891	350.952
RGD1310587	1.39923	835.542	0.0408316	316.78
RGD1310674	-0.578398	1291.25	9.35089e-06	1928.09
RGD1310778_predicted	-0.866323	374.549	0.00357041	682.807
RGD1311103_predicted	-1.48845	1014.58	0.0042691	2846.79
RGD1311196	-0.552472	290.495	0.000100582	426.04
RGD1311300	-0.643889	826.261	1.00213e-05	1291.06
RGD1311361	-0.666469	586.447	1.3741e-06	930.799
RGD1311381_predicted	1.1772	1089.57	0.0196285	481.818
RGD1311451_predicted	-0.813448	729.804	0.000482673	1282.56
RGD1311539_predicted	-0.559942	880.648	0.000660728	1298.26
RGD1311709_predicted	-0.58918	941.682	8.53373e-11	1416.66
RGD1311747_predicted	-0.624369	2057.48	9.91198e-23	3171.68
RGD1312006_predicted	-0.689505	617.963	9.31181e-19	996.607
RGD1359529	-0.561267	8427.81	7.48297e-05	12435.8
RGD1559565_predicted	0.609459	377.013	0.00227946	247.11
RGD1559682_predicted	-0.919326	827.016	5.49996e-11	1564.08
RGD1559938_predicted	-0.563335	1092.01	2.91174e-05	1613.63
RGD1559962_predicted	-1.00556	936.123	0.000105672	1879.47
RGD1560190_predicted	0.68215	402.418	0.0226365	250.802
RGD1560583_predicted	-0.667771	415.704	3.28211e-08	660.395
RGD1560584_predicted	-0.733555	1045.54	0.00223436	1738.44
RGD1560587_predicted	0.57298	300.132	0.000829894	201.757
RGD1560729_predicted	1.54284	1627.43	2.23627e-11	558.55
RGD1560796_predicted	-0.690869	340.139	2.59074e-08	549.071
RGD1560852_predicted	-0.564742	1254.35	0.000350205	1855.34
RGD1560876_predicted	0.594621	314.413	0.00228283	208.21
RGD1560911_predicted	1.43462	686.216	1.02027e-06	253.863
RGD1560913_predicted	-0.822242	606.019	2.40453e-08	1071.53
RGD1560967_predicted	-0.600327	329.724	0.00316107	499.882
RGD1560975_predicted	-0.98191	1395.8	0.00324037	2756.81
RGD1561041_predicted	0.821887	392.267	1.75608e-10	221.906
RGD1561219_predicted	-0.722351	10978.6	2.42688e-18	18113.3
RGD1561319_predicted	-0.696844	4494.9	0.000614026	7286.02
RGD1561386_predicted	-0.829481	444.85	3.95957e-22	790.518
RGD1561694_predicted	-0.903226	12346	1.69702e-15	23090.1
RGD1561749_predicted	-0.909671	544.55	9.98946e-34	1023
RGD1561797_predicted	-0.751891	1533.53	2.20494e-08	2582.46
RGD1562047_predicted	-1.09901	3472.02	2.61043e-10	7437.33
RGD1562067_predicted	-0.692271	378.236	0.00433721	611.164
RGD1562168_predicted	1.91152	1436.87	0.000126803	381.937
RGD1562246_predicted	-0.925621	626.326	9.73591e-19	1189.71
RGD1562306_predicted	-0.568677	299.702	3.69886e-06	444.507
RGD1562323_predicted	2.12437	3991.61	1.29436e-35	915.482
RGD1562337_predicted	-0.616109	835.966	2.24796e-13	1281.32
RGD1562390_predicted	-0.745454	662.89	0.0380544	1111.34
RGD1562408_predicted	-0.821508	5844.91	4.75032e-05	10329.4
RGD1562596_predicted	-0.670372	342.146	9.62396e-05	544.519
RGD1562646_predicted	-0.886245	261.828	1.60582e-13	483.953
RGD1562652_predicted	-0.8005	931.66	0.00865095	1622.68
RGD1562827_predicted	-1.03838	2611.84	5.44536e-07	5364.49
RGD1562920_predicted	0.837221	1510.55	0.00143064	845.489
RGD1562949_predicted	-0.857658	427.079	7.28726e-20	773.907
RGD1562954_predicted	1.19812	448.903	1.29436e-35	195.651
RGD1563164_predicted	-1.02691	415.439	1.9474e-20	846.524
RGD1563224_predicted	0.580944	386.202	5.24962e-06	258.186
RGD1563603_predicted	-0.610482	270.055	1.67177e-05	412.311
RGD1563612_predicted	-0.902658	1039.72	1.22094e-09	1943.77
RGD1563620_predicted	-0.63686	926.619	2.39682e-20	1440.84
RGD1563634_predicted	-0.555522	1232.33	4.49263e-16	1811.16
RGD1563812_predicted	-0.558881	4032.49	5.25627e-08	5940.37
RGD1563943_predicted	-0.68071	312.702	3.78079e-11	501.239
RGD1564040_predicted	-0.711773	658.468	1.66509e-08	1078.45
RGD1564762_predicted	-0.772307	3693.07	0.020289	6307.77
RGD1564862_predicted	-0.921132	514.664	2.50391e-09	974.568
RGD1564866_predicted	-0.693055	1084.2	0.000226107	1752.83
RGD1564921_predicted	-0.729778	1695.13	4.52112e-07	2811.18
RGD1565099_predicted	-0.999866	1040.16	4.18577e-09	2080.13
RGD1565297_predicted	-0.903552	596.421	1.29313e-11	1115.7
RGD1565408_predicted	0.708112	330.266	1.99573e-06	202.163
RGD1565549_predicted	-0.653535	403.351	0.00285706	634.478
RGD1565596_predicted	-1.42248	1096.42	1.59306e-35	2938.91
RGD1565675_predicted	0.636587	1080.24	4.50202e-06	694.843
RGD1565815_predicted	-0.858924	470.241	1.29027e-05	852.869
RGD1565927_predicted	0.721989	337.123	4.88644e-07	204.384
RGD1566093_predicted	-0.633596	4364.11	0.00289817	6770.6
RGD1566119_predicted	-1.23792	6629.5	1.59306e-35	15636.2
RGD1566189_predicted	0.597944	6519.14	0.00114596	4307.16
RGD1566336_predicted	-0.625528	410.121	0.000269561	632.725
Rgs18	0.780192	558.46	2.64487e-10	325.185
Rgs2	1.16504	6052.88	2.52426e-05	2699.3
Rhog	-0.605903	1283.68	2.66316e-06	1953.68
Rhoq	0.72599	1254.57	7.36346e-05	758.492
Rnaseh2b	-0.575446	3922.93	2.06408e-09	5845.71
Rnaset2_predicted	0.902603	8912.81	4.50202e-06	4767.65
Rnd2	0.576748	314.879	0.00642551	211.118
Rnf10	-0.671549	1764.63	0.0387154	2810.67
Rnf2	-0.644056	769.549	0.0164707	1202.59
Rnpc1_predicted	-0.724953	591.587	0.00309942	977.803
Rnps1	-0.822213	1657.55	1.59306e-35	2930.74
Rpa2	-0.827606	781.927	4.21806e-10	1387.71
Rpa3_predicted	-0.678681	5778.69	4.71726e-06	9249.8
Rpl31	-0.551866	1062.29	2.27734e-11	1557.3
Rpl5	-0.816683	584.766	4.23763e-10	1029.98
Rras_predicted	0.60798	511.766	0.000559232	335.777
Rrm2	-1.67684	1350.27	3.90037e-07	4317.16
RT1-A2	0.948793	7591.7	1.29436e-35	3933
RT1-Ba	1.01802	7715.16	0.0097794	3809.69
RT1-CE5	1.11246	587.211	0.00422975	271.588
RT1-M6-2	0.574688	3068.3	0.00108099	2060.15
Rtn1	1.0551	612.095	0.0142171	294.578
Rtp4_predicted	1.33433	1701	0.000769361	674.577
Runx1	-0.840664	737.225	2.9217e-15	1320.28
Ruvbl1	-0.637343	1577.93	6.3261e-23	2454.42
S100a1	1.13484	1183.51	0.00485326	538.952
S100a13_predicted	0.987677	1063.37	5.34041e-07	536.243
Sart2_predicted	1.41155	788.519	0.00104597	296.411
Sat1	0.77468	3116.91	0.030208	1821.89
Satb1	-0.95561	7006.66	2.01186e-28	13588.7
Scpep1	1.18392	5825.37	0.0109763	2564.06
Selp	0.970612	402.321	4.30607e-06	205.3
Sept1	-0.753294	2051.55	4.59888e-09	3458.17
Sept10	0.603641	321.428	0.000941777	211.529
Sepw1	1.70995	5387.09	0.0431958	1646.68
Serpinf1	0.711213	842.866	3.17615e-09	514.828
Set	-0.678646	998.02	1.16428e-23	1597.47
Sf3a1_predicted	-0.583994	335.895	9.21513e-07	503.505
Sf3a3	-0.687079	1591.03	1.23363e-09	2561.59
Sf3b2_predicted	-0.612532	786.795	3.87267e-07	1202.96
Sf3b4_predicted	-0.824065	2240.54	1.56208e-11	3966.62
Sfpq	-0.858355	1074.38	0.000199723	1947.81
Sfrs11	-0.558567	2950.85	0.000140846	4346.02
Sfrs2	-0.715157	1109.71	1.39368e-11	1821.77
Sgcg	1.0025	398.559	0.00252644	198.934
Sgk	-0.745375	2784.96	1.40263e-23	4668.74
Sh3bp5	0.95824	434.429	0.0002236	223.594
Sh3kbp1	-0.717373	2831.71	1.07329e-07	4655.86
Shkbp1_predicted	-0.558211	608.211	0.00531144	895.555
Sirpa	1.06322	2239.36	8.80745e-05	1071.68
Sit1	-0.808347	3367.83	2.5829e-11	5897.76
Siva_predicted	-0.655985	1847.91	0.0189885	2911.74
Skap1	-0.734506	288.893	2.30669e-12	480.669
Skap2	0.828936	1305.64	5.06473e-05	735.004
Sla	-1.03619	1521.27	1.59306e-35	3119.83
Slc16a1	-0.725129	2515.9	0.00926848	4158.9
Slc16a10	-0.655617	317.205	0.000147552	499.69
Slc1a3	1.30302	1409.76	7.14445e-14	571.343
Slc22a18	0.746614	371.941	0.00309194	221.677
Slc28a2	1.32735	1102.55	1.29436e-35	439.364
Slc35b4_predicted	-0.715923	983.843	1.38622e-13	1615.99
Slc35f5_predicted	0.553031	335.42	0.0191005	228.618
Slc4a4	0.629154	336.013	0.000281073	217.251
Slc7a7	0.804879	466.606	8.80141e-08	267.09
Smc2l1_predicted	-1.06607	969.545	1.59306e-35	2029.96
Smn1	-0.695045	1557.69	5.9038e-10	2521.8
Smoc2_predicted	1.30226	834.23	0.00748397	338.272
Smox_predicted	-0.860439	476.854	1.5748e-05	865.771
Smpdl3a	1.38364	6613.1	1.29436e-35	2534.47
Sms	-0.611994	864.273	0.000482702	1320.93
Snrpa	-1.15569	1933.78	2.1749e-12	4308.27
Snrpa1_predicted	-0.752751	1114.76	5.85541e-30	1878.37
Snrpn	0.813688	455.231	1.46263e-05	258.993
Snx25	-0.557268	1772.09	0.0190524	2607.59
Socs1	-0.869004	338.772	2.35046e-05	618.733
Sod3	2.79414	2372.22	0.000203533	342.007
Solt_predicted	-0.846339	786.972	0.00476291	1414.92
Sord	-0.680787	462.164	0.00634217	740.856
Sorl1_predicted	-0.688136	2018.73	1.84627e-08	3252.59
Sox17_predicted	0.868284	409.389	4.39386e-06	224.262
Spag5	-0.843744	372.051	9.21937e-05	667.72
Sparcl1	2.46444	3505.05	1.29436e-35	635.073
Spbc24_predicted	-1.22287	1350.19	0.000177718	3151.48
Spc25	-1.12287	1080.71	7.64462e-07	2353.56
Spn	-0.686401	3904.92	2.18586e-07	6284.04
Spr	-0.566664	444.422	2.22477e-06	658.231
Spsb1_predicted	0.758136	780.347	4.49681e-05	461.388
Spsb3_predicted	-0.588448	1869.69	0.000191265	2811.32
Sqle	-1.12786	375.672	1.59306e-35	820.971
Srp19_predicted	-0.564513	3227.95	2.97775e-19	4773.77
Srpx	2.29269	1757.75	1.29436e-35	358.747
Ssrp1	-0.692306	2781.29	0.000229004	4494.18
Ssx2ip	-1.01625	2574.65	2.65869e-13	5207.64
Stag2_predicted	-0.696159	476.618	2.99989e-08	772.21
Stat5b	-0.605636	397.766	0.00638784	605.261
Stim1_predicted	-0.603125	2179.05	0.0171435	3309.99
Stk6	-0.674877	272.729	1.44779e-09	435.401
Stmn1	-1.175	5658.9	1.59306e-35	12777.4
Strbp	-0.60939	1458.66	1.03865e-20	2225.35
Sult1a1	2.46739	1412.74	3.32134e-05	255.448
Suv39h1_predicted	-0.910142	1322.75	1.59965e-06	2485.76
Taf13_predicted	-0.571138	1475.13	0.00498043	2191.59
Tap2	-0.84939	1579.34	7.80798e-08	2845.56
Tardbp	-0.602032	5315.73	0.000175132	8068.49
Tbc1d12_predicted	-0.707786	363.95	0.00169011	594.438
Tbxas1	0.751688	353.378	0.00685084	209.874
Tcea3	1.08897	445.554	2.10711e-06	209.453
Tcf19	-0.580216	325.498	2.14764e-08	486.643
Tcf7_predicted	-0.998179	6196.47	1.59306e-35	12377.3
Tcfe3_predicted	0.555821	776.134	0.00208782	527.98
Tcn2	0.82665	396.961	2.01073e-05	223.821
Tctex1d1_predicted	-1.24061	766.561	1.59306e-35	1811.37
Tdg	-0.726606	3063.99	2.42327e-06	5070.11
Tecta_predicted	-0.631765	344.411	1.06652e-10	533.65
Tep1	0.63294	826.321	0.041324	532.862
Thnsl2	0.742599	471.973	0.0013373	282.08
Thoc5	-0.562513	458.872	0.0003127	677.68
Thra	0.989692	896.429	6.96397e-07	451.429
Thy1	-0.699285	4272.02	3.46202e-26	6936.48
Tifa	1.05635	721.357	1.30312e-06	346.863
Timeless	-0.862157	464.419	4.01259e-05	844.2
Timm17b_predicted	-0.615128	1320.4	7.45452e-08	2022.44
Tlr3	0.707209	370.988	0.00979544	227.232
Tm6sf1_predicted	0.694111	482.511	3.66533e-10	298.235
Tmbim1	0.674634	378.861	0.0353603	237.353
Tmem140	0.81636	1536	0.00102851	872.253
Tmem150	1.05876	526.002	1.37962e-13	252.504
Tmem176b	1.29866	3052.68	4.01942e-08	1240.93
Tmem50b	0.998255	981.103	0.00191115	491.145
Tmem53_predicted	0.593716	348.718	6.70841e-05	231.073
Tmem55a	1.14219	800.045	0.00513024	362.477
Tmem97	-0.639997	749.181	0.0272902	1167.47
Tmem9b_predicted	0.573122	727.954	1.50452e-08	489.302
Tmpo	-0.823042	1736.41	4.75617e-07	3071.94
Tnfsf13	1.44332	1076.32	1.29436e-35	395.783
Top1	-0.56863	374.122	0.00100905	554.866
Tpm3	-0.572517	1264.11	0.0114191	1879.88
Tpp1	1.0097	2843.48	1.23869e-08	1412.21
Tpx2_predicted	-1.17401	708.195	1.72312e-16	1597.96
Traf4_predicted	-0.589264	517.568	2.12351e-09	778.67
Traf4af1	-1.13364	1475.09	1.59306e-35	3236.5
Traip_predicted	-0.709026	327.411	1.94526e-05	535.219
Trat1	-1.20105	1156.88	1.79005e-07	2659.74
Trim27_predicted	-0.623497	1169.51	2.36539e-07	1801.76
Trim28	-0.996682	2016.78	7.37519e-12	4024.3
Trip13_predicted	-1.12678	495.673	6.96695e-12	1082.41
Tsc22d3	0.963572	1920.59	0.00872292	984.851
Tsga14	-0.626953	421.643	1.0669e-12	651.144
Tspan12	1.06851	1713.8	1.29436e-35	817.161
Tspan31	0.790544	1071.54	0.00660224	619.483
Tspo	0.568559	5440.87	1.50679e-06	3668.72
Tst	0.755498	366.01	1.81522e-08	216.803
Ttk_predicted	-1.31192	630.676	1.59306e-35	1565.79
Tubb2c	-1.114	5189.59	1.16828e-12	11232.6
Tubb5	-0.953509	2531.89	1.91928e-06	4903.19
Tubg1	-1.20631	1032.04	3.91309e-10	2381.41
Txndc5_predicted	1.20528	1934.11	8.80476e-14	838.793
Txnip	0.618506	14120.5	0.000183889	9197.33
Txnl1	-0.747649	3106.86	0.00405311	5216.58
Tyms	-1.2658	530.187	1.59306e-35	1274.89
Tyrobp	0.87125	674.678	1.29436e-35	368.828
Ubash3a_predicted	-0.556378	282.368	0.00420393	415.243
Ube2c_predicted	-1.20755	911.844	1.59306e-35	2105.86
Ube2e3_predicted	-0.769257	2183.73	3.69349e-08	3721.93
Ube2g1	-0.557924	2567.77	0.00420826	3780.15
Ube2l6	0.645266	601.693	1.30087e-07	384.708
Ube2s_predicted	-1.05375	1739.99	1.90103e-31	3612.07
Ube2t_predicted	-0.990384	630.096	2.34716e-12	1251.82
Ubl7	-0.57203	736.664	4.36752e-11	1095.14
Ubn1_predicted	-0.689559	2152.49	1.17255e-07	3471.51
Ubqln1	-0.83364	2479.47	3.05359e-09	4418.86
Ubr7	-0.650054	1507.42	3.94661e-08	2365.49
Uchl5	-0.75245	1796.51	0.00221034	3026.49
Uck2	-0.835615	318.894	2.26556e-09	569.104
Upp1	0.914631	561.231	1.89436e-14	297.721
Usp1	-0.808432	803.805	5.05836e-14	1407.71
Usp3	-0.73335	1164.45	1.52065e-09	1935.89
Usp48	-0.589615	912.357	2.29131e-13	1372.96
Usp5_predicted	-0.580008	833.952	0.00576698	1246.64
Usp7_predicted	-0.59996	1596.69	0.0178125	2420.06
Vamp4_predicted	-0.552839	883.759	7.05412e-08	1296.45
Vamp5	1.22698	637.937	0.000354542	272.533
Vars2	-0.663591	547.143	0.00015618	866.686
Vcam1	1.00601	2325.16	2.37839e-05	1157.74
Vkorc1	1.6826	1329.58	0.0415638	414.193
Vldlr	0.671603	340.146	2.94082e-06	213.547
Vps37b_predicted	-0.78437	620.932	0.00117573	1069.45
Vrk1	-0.577582	842.527	3.9449e-16	1257.34
Vtn	0.603314	336.498	2.36658e-05	221.497
Was_predicted	-0.675097	697.979	0.00270894	1114.47
Wbp11	-0.848771	777.186	1.37778e-12	1399.68
Wdfy1	0.750136	581.186	0.0190907	345.543
Whsc2	-0.665499	1095.76	0.00521318	1738
Wsb1	-0.574152	1270.99	0.00017705	1892.25
Xpo1	-0.718088	1734.4	5.26403e-14	2853.09
Xtp3tpa	-1.05315	1466.82	5.77267e-10	3043.75
Yif1b	-0.748428	991.39	1.66721e-06	1665.5
Ywhae	-0.571558	5280.48	4.59374e-12	7847.47
Yy1	-0.642694	552.729	4.06623e-15	862.944
Zap70	-0.740095	832.077	6.18717e-07	1389.81
Zbtb1	-0.638754	815.357	0.00089026	1269.5
Zbtb4_predicted	0.572346	1054.82	0.00638784	709.388
Zc3h7b_predicted	-0.630898	704.976	0.0259371	1091.68
Zdhhc2	0.695475	513.624	2.37839e-05	317.166
Zfp364_predicted	-0.693217	459.856	0.00071636	743.534
Zmynd19	-0.560904	444.368	1.78524e-10	655.529
Znf575_predicted	-1.1294	388.96	5.74983e-21	850.922
Znhit1_predicted	-0.559548	825.658	5.26603e-15	1216.86

## Sheet: Spleen mature - young
SYMBOL	Fold	Spleen_mature.AVG_Signal	Spleen_mature.Diff Pval	Spleen_young.AVG_Signal
Aars	-0.849755	1271.1	3.15925e-22	2290.76
Abca1	0.6923	432.917	1.34076e-10	267.918
Abca2	0.591385	450.273	0.000555712	298.848
Abcb10	-1.75165	216.746	1.38745e-09	729.88
Abcb6	-1.87301	318.872	4.89913e-29	1168.02
Abcb7	-0.631639	325.589	7.51294e-12	504.443
Abcb9	-1.94691	238.669	4.2591e-36	920.185
Abcc3	0.820392	523.599	0.000724425	296.508
Abcg1	1.30143	4953.97	1.21404e-12	2009.94
Abcg2	-1.64977	310.61	4.2591e-36	974.641
Abcg3l1	0.776398	606.864	7.74562e-13	354.301
Abhd14b	0.875149	956.46	1.04543e-10	521.459
Abhd6	0.60918	699.994	7.45021e-07	458.895
Abp1	-1.51646	842.633	1.58953e-09	2410.68
Abr_predicted	1.15377	1970.09	3.96361e-36	885.457
Abtb1	-1.24646	441.617	1.39528e-09	1047.78
Acot9	0.682553	1801.02	4.1999e-08	1122.14
Acp1	-1.89999	1568.63	4.2591e-36	5854.29
Acp2	0.734377	2965.83	0.000968215	1782.7
Acsl1	-1.19149	931.481	1.27841e-06	2127.39
Actr3	0.84796	8310.23	3.96361e-36	4616.91
Acvrl1	0.98884	1437.28	0.00153849	724.222
Acyp1_predicted	-0.753194	873.729	5.96036e-06	1472.69
Ada	0.644465	524.436	0.00417005	335.498
Adam8_predicted	-0.591891	281.097	9.19358e-08	423.675
Adap2	1.15294	2225.11	1.39502e-11	1000.65
Adcy3	0.570323	382.615	7.47613e-05	257.678
Adcy4	0.78163	890.367	3.96361e-36	517.935
Add2	-2.60494	747.954	8.5295e-34	4550.31
Add3	0.719885	754.228	0.00319683	457.926
Adfp	0.646855	3312.55	9.70008e-06	2115.63
Adora1	0.684917	395.404	0.000641108	245.958
Adora3	0.833758	1089.27	0.00294404	611.15
Adpgk	-0.959881	438.356	1.3499e-19	852.667
Aga	0.690772	3821.57	0.00116816	2367.55
Agrn	0.692453	494.906	0.00442178	306.248
Aif1	0.927415	24024.3	1.55316e-08	12632
Akr1b1	0.842996	8727.79	3.96361e-36	4865.61
Akr7a3	-1.08766	221.196	5.02352e-28	470.108
Akt2	-0.623835	237.823	6.81946e-09	366.477
Alad	-2.86343	476.552	4.2591e-36	3468.09
Alas2	-1.20942	1194.77	3.08562e-05	2762.85
Alcam	1.00429	875.817	3.96361e-36	436.608
Aldh3a2	0.719714	868.443	1.2772e-06	527.334
Alg5	0.58117	1495.4	4.30585e-06	999.557
Alg8	-0.591688	337.748	6.91233e-10	508.99
Alox12_predicted	-1.39402	504.875	4.2591e-36	1326.86
Alox15	-3.81321	1003.82	9.22258e-08	14110.6
Amfr_predicted	-0.676935	333.962	5.5396e-11	533.918
Ampd3	-0.585426	521.064	0.0492649	781.847
Anapc1_predicted	-0.665052	303.24	3.72916e-05	480.826
Ank1_predicted	-3.45678	613.108	4.2591e-36	6731.79
Ankh	-0.881072	275.842	3.89703e-16	508.031
Ankrd15	1.26503	1962.74	0.000235945	816.679
Anln_predicted	-1.58676	245.898	4.2591e-36	738.616
Anp32b	-0.836246	315.156	2.88659e-12	562.679
Anp32e	-1.65113	551.425	2.22646e-27	1731.91
Anxa2	0.973508	1792.18	3.01227e-07	912.7
Anxa3	1.12137	11561	2.02097e-05	5314.09
Anxa4	1.53379	3063.56	3.96361e-36	1058.06
Ap1s2_predicted	0.863603	3641.8	4.85679e-07	2001.46
Ap2a2	-1.4514	715.686	4.2591e-36	1957.21
Ap3s1_predicted	-0.582614	1050.51	0.000468181	1573.2
Apbb1ip	0.721423	656.6	0.0413352	398.227
Apeh	-1.49467	985.447	4.2591e-36	2776.98
Apobec1	1.09666	1066.2	0.000479305	498.55
Apobec3f	-0.695944	618.252	0.00105155	1001.53
Apoe	1.26223	4947.8	0.00034882	2062.73
Apol2_predicted	-2.03716	195.424	7.4564e-11	802.094
Aprt	0.606996	1159.35	0.000274654	761.188
Aqp1	-2.56692	1177.19	4.2591e-36	6975.38
Aqp3	-0.689186	188.204	7.60423e-08	303.456
Arf4	0.799719	5329.49	2.71941e-05	3061.59
Arf5	-1.4114	7932.35	4.2591e-36	21099.7
Arfgef1_predicted	0.868983	2387.27	3.96361e-36	1307.11
Arhgap12_predicted	1.3186	1881.77	3.96361e-36	754.449
Arhgap17	0.6173	5324.9	8.16428e-05	3471.25
Arhgdib	0.736833	22174.4	3.96361e-36	13305.9
Arhgef12	-0.695683	196.661	1.81478e-07	318.522
Arid4b	0.710081	540.955	0.0474802	330.678
Arl4a	-2.38014	2330.89	4.2591e-36	12134.3
Arl5a	0.671149	816.664	0.00388014	512.87
Arl6ip6	-0.656983	1209.1	1.22245e-10	1906.49
Art3	1.46422	1931.49	2.79039e-06	700.034
Art4_predicted	-0.772591	237.971	2.35898e-12	406.535
Asah1	1.33021	6235.83	4.39221e-11	2480.05
Asb1_predicted	-1.07671	241.983	1.6781e-12	510.397
Asb2	1.22259	909.301	3.96361e-36	389.646
Asf1a_predicted	-1.29312	1044.1	3.92512e-23	2558.63
Asf1b_predicted	-1.77206	249.241	9.89802e-30	851.259
Asns	-1.39559	353.63	5.99066e-05	930.386
Aspm_predicted	-2.12789	367.932	1.18871e-31	1608.15
Aspn	1.4355	1133.99	0.0032149	419.257
Atad1	0.734887	716.109	3.52723e-13	430.285
Atf1	-0.596112	599.555	2.46844e-14	906.31
Atg4b	-0.99259	358.796	4.21608e-30	713.916
Atg9a	-0.848685	859.426	2.19869e-18	1547.7
Atp1b1	1.28555	1867.04	0.00129978	765.887
Atp5b	-0.800065	11339.1	3.06562e-22	19743.4
Atp5h	-0.606523	1310.1	2.67599e-12	1994.74
Atp6v0a1	-0.750765	422.541	0.00434112	711.003
Atp6v1c1	0.712388	1403.88	3.78315e-11	856.803
Atp6v1f	0.686879	3437.07	1.0849e-05	2135.1
Aurkb	-1.78708	989.297	4.2591e-36	3414.22
Aurkc_predicted	-0.640831	282.678	2.24896e-07	440.759
Axl	0.862395	594.718	0.000250938	327.118
Aytl2_predicted	-0.794806	887.226	2.67745e-10	1539.2
Azi2	0.636324	1406.09	0.00225947	904.605
Azin1	-0.720433	540.16	2.09186e-11	890.008
B4galt6	-1.4627	1005.7	2.41076e-13	2771.95
Bag3	1.00342	1167.4	4.12189e-09	582.317
Bambi	0.955626	948.997	2.55708e-11	489.32
Bard1	-0.805637	199.295	2.41309e-11	348.351
Basp1	1.4075	1604.18	3.96361e-36	604.718
Batf_predicted	0.801593	930.18	3.96361e-36	533.659
Bcap31	0.969542	2507.82	3.96361e-36	1280.67
Bcas2_predicted	-1.27162	3715.96	2.34401e-14	8971.56
Bcat2	-0.63024	844.401	5.05065e-06	1306.98
Bcl10	0.723866	2343.47	2.84689e-09	1418.91
Bcl11b_predicted	1.64629	1549.63	5.51308e-08	495.043
Bcl2a1d	1.52092	4454.55	3.96361e-36	1552.25
Bcl2l13_predicted	-1.02587	614.593	3.1485e-17	1251.42
Bcl2l14	0.984668	609.552	6.0582e-13	308.032
Bcl2l2	0.584493	592.417	8.70209e-07	395.073
Bcl6_predicted	0.730672	880.236	0.000239216	530.451
Bet1	0.566733	1161.56	0.0101991	784.217
Bhlhb3	1.59503	1186.61	3.96361e-36	392.786
Birc3	1.29922	1116.57	0.000154228	453.713
Birc6_predicted	-1.08501	294.228	1.35235e-08	624.173
Blm_predicted	-2.12392	519.161	4.2591e-36	2262.9
Bloc1s2	0.55865	3153.6	7.85199e-08	2141.1
Blvrb_predicted	-2.03554	2228.6	4.2591e-36	9136.76
Bnip1	-0.610022	444.383	0.000224268	678.254
Bnip3	0.722284	858.187	9.92283e-14	520.179
Bnip3l	-0.889816	6261.81	1.86583e-08	11602.8
Bpgm	-0.813287	7782.69	0.000470029	13675.8
Bpi	0.676478	375.029	0.00018004	234.652
Brd7_predicted	-0.583517	526.192	4.18117e-13	788.498
Bri3	0.720134	5403.38	3.0372e-06	3280.08
Bst1	0.779128	1689.86	5.04776e-05	984.712
Btg1	0.886364	24126	3.96361e-36	13051.6
Btg3_predicted	-0.834968	617.404	1.61618e-09	1101.34
Btla	0.690986	500.617	3.42679e-10	310.098
Btrc	-1.9517	425.159	4.2591e-36	1644.65
Bub1_predicted	-1.69434	424.604	6.76148e-23	1374.14
Bub1b	-1.58958	247.463	4.92032e-11	744.769
Bud31	-0.634894	3540.24	2.42595e-12	5497.38
Bwk1	-0.793838	352.871	1.04886e-10	611.766
Bzw2	0.982661	2888.66	0.0032591	1461.79
C1galt1c1	0.680151	765.35	0.000715439	477.655
C1qa	1.19418	10216.6	5.39305e-05	4465.04
C1qb	0.966689	12745.2	5.82072e-06	6521.48
C1qc	1.32132	10999.7	3.32163e-06	4401.74
C1r	1.2145	8568.17	3.96361e-36	3692.21
C1s	1.15008	8179.56	3.96361e-36	3685.7
C2	2.13943	3520.07	2.50055e-13	798.95
Cab39l	-1.10437	871.524	5.84706e-27	1873.82
Cald1	0.938401	1960.3	0.00311515	1022.9
Calhm2	0.767904	704.019	3.96361e-36	413.45
Calm1	0.955111	3282.84	9.07066e-08	1693.29
Camk1	0.573738	432.197	5.57552e-07	290.382
Camk2n1	0.651917	599.867	0.00850031	381.776
Camp	-2.37454	337.65	4.9673e-06	1750.96
Camta2_predicted	0.59925	2270.31	0.0467831	1498.63
Canx	0.632397	720.188	0.0264586	464.596
Cap1	0.650248	4062.41	0.000209258	2588.45
Capg	0.596303	573.365	0.000531359	379.251
Capza2	0.719245	7183.3	4.21147e-10	4363.24
Car1_predicted	-2.59396	2786.98	5.76789e-18	16826.5
Car2	-2.29872	5024.29	9.00099e-29	24720.6
Card11_predicted	0.749743	745.667	1.12993e-05	443.455
Carhsp1	-1.14091	942.626	4.2591e-36	2078.68
Cask	0.807091	673.419	0.000981059	384.881
Casp1	1.37755	6075.82	3.96361e-36	2338.42
Casp11	0.865136	711.153	2.50648e-11	390.419
Casp7	0.773903	1106.03	3.96361e-36	646.84
Casp8	1.08371	725.166	3.96361e-36	342.144
Cbfb	1.18235	4520.39	3.96361e-36	1991.83
Cbl27	-0.555464	246.724	0.000253855	362.596
Cblb	0.6106	533.784	0.00559467	349.588
Cbx5_predicted	-0.580745	404.543	1.21702e-05	605.042
Cbx7	0.759976	864.198	0.0355776	510.314
Ccdc50	1.05665	791.645	4.47516e-05	380.58
Ccdc90b	0.623359	2557.43	1.03892e-06	1660.18
Ccl19_predicted	1.18688	3301.54	1.23514e-07	1450.2
Ccl21b	0.776472	4454.05	0.0132183	2600.24
Ccl3	0.556564	345.713	0.00095071	235.057
Ccl5	1.41242	6607.35	3.96361e-36	2482.26
Ccl6	0.920419	1090.45	1.3701e-05	576.146
Ccna2	-2.6803	563.286	4.2591e-36	3610.59
Ccnb2	-2.94753	1418.02	4.2591e-36	10939
Ccne1	-1.86932	237.606	4.2591e-36	868.12
Ccne2_predicted	-2.13021	389.014	8.18267e-34	1703.03
Ccnf	-1.38744	195.712	4.2591e-36	512.01
Ccng2_predicted	0.59513	632.224	0.00115075	418.522
Ccnh	-0.576496	1714.46	0.000257658	2556.65
Ccpg1_predicted	0.765232	848.588	3.77328e-18	499.274
Ccr1l1_predicted	1.33094	649.99	7.98472e-12	258.376
Ccr3	0.765814	594.583	6.38976e-05	349.687
Ccr5	2.22757	3470.43	3.20749e-12	741
Ccr6	1.6078	2449.56	2.71842e-11	803.697
Ccr7	1.05252	1281.61	1.57309e-13	617.897
Ccrl2_predicted	-1.22251	299.117	4.26631e-14	697.997
Cd14	0.721835	589.181	1.1767e-05	357.236
Cd163_predicted	1.61732	2331.23	0.00158024	759.84
Cd164	0.683477	13590.1	7.19584e-15	8462.03
Cd19_predicted	1.03098	840.945	7.51612e-11	411.541
Cd1d1	1.08463	1802.11	3.96361e-36	849.719
Cd200r1	0.851375	645.383	7.01795e-08	357.708
Cd209b	1.74628	3039.87	2.08006e-06	906.09
Cd22_predicted	0.618063	429.702	5.18539e-05	279.971
Cd247	1.49494	1985.2	1.29912e-08	704.34
Cd27	0.595266	323.891	4.41568e-06	214.391
Cd302	1.2294	4151.5	0.000300565	1770.59
Cd37	1.03276	5443.28	1.16117e-11	2660.54
Cd38	1.74615	1754.02	0.00694092	522.865
Cd3d	0.897793	2600.63	1.97717e-05	1395.78
Cd3e_predicted	1.07854	939.191	0.000148095	444.714
Cd3g	1.04067	5343.98	1.16108e-12	2597.72
Cd40	0.685192	436.234	0.0011216	271.304
Cd44	0.79634	1162.58	3.96361e-36	669.424
Cd48	0.72007	7935.47	3.62386e-08	4817.37
Cd52	-2.05214	363.863	4.2591e-36	1509.01
Cd53	1.69051	7246.18	9.2859e-14	2244.99
Cd68	1.15687	5492.23	6.53717e-06	2463.17
Cd69	1.5162	1746.74	3.96361e-36	610.67
Cd7_predicted	0.986947	864.654	9.99208e-11	436.256
Cd74	1.55206	17431.3	3.96361e-36	5944.48
Cd79b	1.73562	2230.82	0.00138934	669.873
Cd82	-0.852982	2176.26	8.91311e-19	3930.82
Cd83_predicted	1.4252	8934.27	3.96361e-36	3326.83
Cd8a	1.42662	2443.93	4.73078e-14	909.147
Cd8b	1.09033	614.394	5.12224e-12	288.552
Cd97	0.759434	1223.7	5.56875e-07	722.874
Cdadc1_predicted	-0.643114	213.125	0.000438538	332.837
Cdc14a_predicted	0.576161	573.842	0.000167532	384.903
Cdc16	-0.81005	556.387	1.06638e-13	975.498
Cdc2	-2.5782	1128.21	4.2591e-36	6737.6
Cdc20	-2.22013	360.566	4.2591e-36	1680
Cdc25a	-1.09777	400.592	3.27474e-28	857.363
Cdc25b	-1.38644	471.097	0.00268127	1231.6
Cdc6_predicted	-2.2981	259.448	4.2591e-36	1275.99
Cdca1_predicted	-2.52817	847.638	4.2591e-36	4889.5
Cdca2	-1.27539	223.582	4.73078e-14	541.213
Cdca3	-1.97399	231.224	4.2591e-36	908.371
Cdca4	-0.935853	449.488	1.75358e-07	859.881
Cdca7	-0.696168	317.347	5.16337e-05	514.165
Cdca8	-1.76019	393.886	4.2591e-36	1334.26
Cdh1	1.36571	2555.54	0.0414114	991.658
Cdk2ap1_predicted	-0.85687	1063.44	1.47631e-05	1926
Cdk4	-0.774795	1007.49	9.80823e-11	1723.77
Cdk5rap2	-0.782629	575.225	1.08131e-12	989.538
Cdkl1	-0.939471	794.713	3.80032e-05	1524.12
Cdkn2c	-0.806182	192.233	2.30161e-12	336.135
Cdkn3_predicted	-2.64347	719.019	4.2591e-36	4492.68
Cdr2	-1.73326	529.782	9.59473e-34	1761.41
Cds1	0.567101	511.164	3.92838e-06	345.022
Cebpb	0.970575	3388.65	0.0360561	1729.24
Cenpc1	-0.625488	590.703	0.0105031	911.298
Cenpe_predicted	-1.1405	198.768	4.2899e-12	438.2
Cenpf	-1.88237	189.137	4.2591e-36	697.309
Cenpi	-1.3967	219.991	3.50793e-13	579.232
Cenpl	-1.79274	757.317	2.48375e-34	2623.89
Cenpt	-1.90929	270.46	4.2591e-36	1015.91
Centb1_predicted	0.901263	900.674	3.96361e-36	482.237
Centd2	0.861627	820.066	0.00310419	451.308
Cep57	-0.658969	196.98	4.5583e-05	311.022
Cep70	-1.08471	224.399	1.90783e-11	475.938
Cep76	-1.85211	318.017	4.68634e-32	1148.13
Cept1	1.16351	4439.83	3.23431e-06	1982.05
Cfd	1.36114	22506.3	2.91121e-10	8761.09
Chaf1b	-1.15017	199.997	6.05516e-29	443.873
Chd7_predicted	0.649432	451.179	0.000788789	287.641
Chek2	-1.05929	373.396	1.03153e-11	778.121
Chi3l1	1.0182	1170.75	1.23523e-06	578.035
Chmp5	0.568968	4595.21	0.00228943	3097.63
Chn1	-1.34064	224.027	1.22117e-08	567.379
Chordc1_predicted	0.631496	1965.43	3.63222e-07	1268.7
Chp	-2.04573	829.908	4.2591e-36	3426.55
Chpf	0.859706	814.411	0.00116996	448.793
Chst1	1.24685	3003.06	0.000985855	1265.39
Cias1_predicted	0.714507	385.972	3.85391e-06	235.217
Ciita	0.938638	592.29	8.1594e-12	309.012
Cited4	-2.21071	217.715	4.2591e-36	1007.81
Ckap5	-0.725681	560.139	1.35361e-07	926.292
Clasp2	0.574452	1511.01	7.70152e-05	1014.71
Clcn2	-0.946845	186.216	1.91502e-08	358.96
Cldnd1	0.670736	1287.59	7.19584e-15	808.846
Clec4a1	1.33611	1977.73	0.0157255	783.352
Clec4a3	1.32572	5021.44	0.0023477	2003.3
Clic5	1.23819	2145.05	0.000207965	909.298
Clk3	-0.606597	244.098	0.00735207	371.679
Cln3	0.652917	568.757	0.000174606	361.726
Cln8	-0.598074	1412.86	1.40585e-07	2138.63
Clu	0.755853	6701.84	1.66903e-12	3968.8
Cmah	1.12431	1384.62	7.94193e-06	635.154
Cmas	-1.25625	1033.14	5.3354e-13	2467.9
Cmtm3_predicted	0.580286	672.527	0.00546637	449.807
Cnih_predicted	0.575823	4042	0.00208642	2711.8
Cnot7_predicted	0.833293	1229.98	1.48366e-06	690.324
Cnp	1.10929	2920.31	3.96361e-36	1353.63
Cnr2	0.660043	458.425	0.0159897	290.119
Col14a1_predicted	-0.951756	246.302	2.66919e-07	476.403
Col17a1_predicted	1.48212	973.274	0.000262709	348.396
Col4a1	-0.67404	1434.82	2.89413e-05	2289.3
Col8a1_predicted	-0.608844	515.593	8.43434e-05	786.299
Colec12	0.85646	803.183	0.00537457	443.603
Coq6	-0.577816	397.035	2.92774e-10	592.61
Coq7	-0.597577	188.386	0.00222485	285.061
Coro1a	0.645775	14661.2	9.50719e-12	9370.68
Coro1b	0.756012	2193.25	1.44444e-08	1298.69
Cova1_predicted	0.567276	510.496	0.00800144	344.528
Cox4nb	-0.562165	658.924	1.1846e-09	972.891
Cox5b	-0.843357	3115.68	2.95825e-34	5590.21
Cpa1	-0.576225	197.882	1.75652e-05	295.031
Cpeb4_predicted	-1.59506	1565.47	4.21604e-26	4729.4
Cpox	-2.91577	744.636	4.2591e-36	5619.24
Cpsf6_predicted	-0.612494	1792.86	2.87001e-10	2741.11
Cr1l	0.622144	3569.49	2.1149e-05	2319.11
Cr2_predicted	2.10181	1991.93	8.89801e-11	464.052
Crot	0.72047	1373.94	3.96361e-36	833.842
Csad	0.735541	773.122	2.89808e-06	464.332
Csda	-0.996223	9988.12	0.00743016	19924
Csf1	0.564624	1008.04	0.000115369	681.571
Cst3	0.972697	17598.2	1.48148e-05	8967.23
Ctbp1	-0.890916	8800.85	8.00973e-33	16319.9
Ctbs	0.791828	1040.92	1.29649e-07	601.247
Ctgf	1.30787	3327.56	1.9122e-09	1344.05
Ctps_predicted	-0.566329	871.749	0.00118187	1290.84
Ctsc	1.45368	3281.98	4.52032e-06	1198.22
Ctsg_predicted	-2.75495	226.147	0.00119432	1526.55
Ctsh	0.995605	1870.67	2.39913e-07	938.19
Ctsl1	0.594603	5961.5	0.0462493	3947.86
Ctss	1.46324	9934.15	0.00368192	3602.89
Ctsw	1.20513	866.044	1.38312e-09	375.63
Cttnbp2nl_predicted	1.38199	2261.15	7.62079e-08	867.577
Cugbp1	-0.663546	636.983	7.99688e-12	1008.96
Cugbp2	0.562417	517.982	0.00196948	350.76
Cxcl10	1.67089	1177.15	0.0014747	369.694
Cxcl11	2.04707	5973.14	3.36412e-05	1445.35
Cxcl12	0.819263	19908.3	0.000831607	11282.7
Cxcl13	1.61807	6641.92	9.7345e-05	2163.75
Cxcl16	0.949769	603.468	3.22143e-18	312.425
Cxcl9	2.76525	3050.93	0.00019345	448.754
Cxcr3	0.742014	456.651	3.1469e-12	273.034
Cxcr7	1.18689	1045.38	3.88305e-06	459.182
Cyb5a	-0.921091	3869.45	2.15302e-31	7326.99
Cyba	0.929257	9688.42	1.2682e-10	5087.66
Cybb	1.18988	1774.21	3.96361e-36	777.71
Cyc1_predicted	-0.811479	1759.83	1.44482e-11	3088.51
Cyfip1_predicted	0.818464	1569.45	0.00706982	889.951
Cyp1b1	1.11244	1932.17	9.02833e-08	893.654
Cyp27a1	0.635711	576.254	2.3302e-07	370.891
Cyyr1	1.1909	835.494	6.40059e-11	365.97
Dab2	0.885159	2643.01	0.00126191	1431
Dab2ip	0.71979	613.278	6.93405e-08	372.374
Daf1	-0.664778	209.742	1.06843e-05	332.509
Dag1	0.873669	2618.49	7.83755e-05	1429.06
Dapp1_predicted	0.555859	1147.63	2.12503e-05	780.681
Dazap1_predicted	-0.916774	962.372	7.54696e-07	1816.85
Dck	-0.823894	243.585	2.54517e-13	431.189
Dclre1a_predicted	-0.870603	333.98	1.44171e-21	610.657
Ddx6	0.670984	1029.42	6.65156e-06	646.557
Defa	-3.21014	1548.2	7.0084e-17	14327.7
Defb52	1.47152	1496.48	0.00032392	539.633
Dennd2d_predicted	1.37859	1943.47	3.96361e-36	747.446
Des	0.618748	1007.65	0.0341019	656.218
Dhfr	-1.76583	457.754	1.26791e-22	1556.69
Dlg7_predicted	-2.38975	566.01	4.2591e-36	2966.26
Dlgap4	0.719027	605.63	2.87041e-07	367.925
Dlst	-1.00338	415.279	3.36889e-06	832.507
Dnaja4	-2.12924	547.459	4.2591e-36	2395.06
Dnajb6	-0.681922	1094.42	1.37831e-08	1755.75
Dnajc10	0.775229	1414.26	8.43434e-05	826.345
Dnajc11_predicted	-1.15882	363.44	5.83987e-21	811.472
Dnajc9_predicted	-1.39916	726.367	4.81689e-12	1915.78
Dnase1l1	0.678107	898.543	2.09251e-14	561.576
Dnase1l3	1.09011	20946.7	3.96361e-36	9839.23
Dnase2a	0.986472	1289.01	0.0055725	650.578
Dnmt1	-1.34952	1171.3	1.60339e-13	2984.8
Dnpep	0.901217	1628.31	7.19584e-15	871.855
Dock11	1.04352	2153.22	1.45433e-18	1044.62
Donson	-1.20532	1111.29	4.99246e-24	2562.5
Dr1	0.590517	2718.69	5.12778e-09	1805.49
Dusp22_predicted	1.09191	927.483	3.96361e-36	435.119
Dusp6	0.886363	3334.8	0.00573972	1804.05
Dyrk3	-2.27305	286.983	1.54493e-32	1387.12
E2f1	-0.596403	206.332	1.72264e-06	311.961
E2f4_predicted	-0.861155	260.197	6.56968e-09	472.646
Ear11	-3.91613	462.964	3.47637e-05	6989.06
Ear4	-2.37446	283.018	5.70363e-07	1467.57
Ebna1bp2	-0.586585	1084.25	3.40154e-08	1628.21
Ece1	0.601079	714.477	1.13881e-05	471.027
Ech1	0.743142	3253.42	0.00043589	1943.71
Ecm1	0.651601	856.868	0.000613468	545.459
Ect2_predicted	-1.8436	279.149	4.2591e-36	1001.88
Eef1e1_predicted	-1.06129	1676.37	1.6162e-12	3498.23
Ehd3	-0.947133	253.647	1.22478e-17	489.04
Ehd4	0.867822	2579.71	8.46587e-09	1413.62
Ei24	0.608923	1226.48	0.0230848	804.186
Eif2ak1	-1.38666	1017.24	4.02344e-20	2659.79
Eif2ak2	0.679447	429.126	4.24674e-06	267.948
Eif2b2	-0.735851	1512.76	1.15075e-25	2519.32
Eif2b3	-0.687704	357.263	2.02009e-05	575.45
Eif2c2	-1.12754	296.17	6.79945e-13	647.089
Eif3e	0.568954	4934.23	1.75456e-12	3326.19
Eif3s8	-0.824205	3002.01	1.16839e-09	5315.23
Eif4a1	-0.563836	2897.43	4.6033e-06	4282.96
Eif4a2	0.618525	7020.35	3.77599e-06	4572.61
Eif4e2_predicted	-0.602779	2015.66	2.62166e-11	3061.07
Ela2_predicted	-1.8718	195.397	1.56033e-05	715.132
Elf1	0.702763	672.308	6.7039e-14	413.063
Ell2	-1.12019	1852.86	2.34401e-14	4027.66
Ell3	0.568703	664.432	6.03276e-07	447.975
Elmo2	0.824716	1297.88	7.51877e-07	732.775
Elmo3	-0.961879	335.182	1.84508e-15	652.882
Eln	-1.58936	218.277	5.7758e-30	656.828
Emb	-2.38223	1066.43	4.2591e-36	5559.77
Emilin1_predicted	0.61738	861.685	0.00840554	561.693
Emr1	1.04607	1038.87	0.000189238	503.107
Emr4	1.67472	1330.24	9.28257e-05	416.669
Enpp2	1.45357	3113.27	3.96361e-36	1136.71
Entpd2	0.62174	982.257	3.07446e-12	638.356
Entpd5	-1.25677	446.837	8.54465e-08	1067.77
Epb4.1l3	0.909525	1496.62	4.08253e-14	796.739
Epb4.2_predicted	-2.44964	350.703	4.2591e-36	1915.82
Epb4.9_predicted	-1.78497	213.995	1.77193e-25	737.449
Epdr1	-1.94112	241.694	4.2591e-36	928.116
Ephx1	0.615022	515.654	0.00935873	336.681
Epor	-1.47859	253.366	6.52205e-23	706.073
Epx_predicted	-1.71018	190.571	6.68259e-05	623.549
Eraf_predicted	-1.22929	15352.4	0.000135138	35993.9
Ercc5_mapped	0.654075	1318.11	0.000624363	837.636
Ergic3_predicted	0.645917	610.333	1.16767e-11	390.055
Ermap_predicted	-1.42546	205.909	1.39214e-34	553.073
Ermp1	0.605996	1616.96	3.34378e-05	1062.37
Esm1	1.36308	775.687	3.71743e-12	301.549
Espl1_predicted	-0.936888	201.887	9.73965e-09	386.492
Ets1	1.31271	2413.66	1.32289e-05	971.65
Evl	0.996883	5862.7	1.01104e-06	2937.69
Exo1_predicted	-1.13802	226.01	4.80707e-17	497.4
Exosc2_predicted	-0.57139	318.935	5.90403e-06	473.923
Exosc7	-0.908293	1799.79	4.2591e-36	3377.88
Ezr	0.726305	1633.81	0.00160184	987.556
F13a1	-0.588211	341.248	1.37593e-10	513.027
F2r	1.28377	5228.42	2.77687e-05	2147.43
F5_mapped	-1.51957	797.766	5.65458e-15	2287.23
Fabp4	1.33039	7676.55	0.0162162	3052.67
Fam105a	0.871175	1018.66	3.96361e-36	556.903
Fam108b1	0.877311	1909.34	3.96361e-36	1039.41
Fam33a	-0.914658	229.612	3.13075e-06	432.847
Fam38a_predicted	-0.873919	531.227	6.7131e-30	973.544
Fam96a	-0.981084	1254.61	9.79568e-13	2476.54
Fancd2	-1.36748	215.437	7.59016e-25	555.872
Farsb	-0.944168	740.924	7.5388e-11	1425.6
Fbln1_predicted	1.34236	1989.11	0.0225767	784.452
Fbxl11_predicted	0.615485	1277.83	0.000280696	834.051
Fbxl5_predicted	0.70433	4434.24	3.96361e-36	2721.41
Fbxo11	0.661984	1190.47	2.09251e-14	752.386
Fbxo30	-1.47072	325.011	3.15866e-15	900.802
Fbxo34_predicted	-1.1219	266.973	9.91438e-33	581.024
Fbxo5_predicted	-2.10558	463.672	2.80516e-22	1995.51
Fbxo6b	0.556685	922.617	9.35723e-09	627.253
Fbxo7	-0.960457	1886.15	7.08348e-26	3670.32
Fcgr2b	1.26182	770.562	3.96361e-36	321.339
Fcgr3	0.658891	519.676	0.000572775	329.144
Fcgr3a	1.84231	4666.4	1.87996e-06	1301.34
Fcgrt	1.08331	3977.13	0.000790189	1876.99
Fchsd2_predicted	1.33866	2941.03	1.38417e-09	1162.85
Fcn1	0.985841	11960.5	0.00570703	6039.25
Fcnb	-0.724349	1161.43	0.0206001	1918.86
Fech_predicted	-2.08426	2467.59	5.29893e-29	10464
Fen1	-1.55268	519.705	4.2591e-36	1524.61
Fez2	0.625753	645.452	0.00708954	418.305
Fgf7	0.823898	439.662	2.07064e-05	248.371
Fgr	0.92622	923.884	9.92283e-14	486.18
Fignl1	-0.8756	189.829	6.20036e-14	348.293
Fis1	-0.720607	2019.43	4.42474e-25	3327.78
Fkbp9	0.685151	1604.82	0.0166361	998.102
Fln29	0.696613	792.211	1.41474e-14	488.809
Fmo2	0.654971	353.194	0.026917	224.309
Fmod	1.56999	1111.48	0.00714877	374.358
Fn1	-0.94116	1138.29	8.58914e-09	2185.59
Fndc3a_predicted	1.22914	1509.92	7.19584e-15	644.091
Fnsk_predicted	-2.06612	287.784	6.09835e-08	1205.12
Fntb	-1.23811	298.482	5.09287e-07	704.089
Foxd4	0.589327	507.695	3.80697e-09	337.441
Foxm1	-0.71011	202.53	1.57612e-08	331.325
Foxo1a	0.739791	559.345	4.57058e-07	334.95
Foxo3_predicted	-1.2379	236.419	5.15586e-29	557.606
Foxp1_predicted	0.780961	1283.39	0.00263534	746.906
Fundc1	0.93151	1253.68	3.66445e-08	657.317
Fut4	1.06472	1430.9	0.00715576	684.064
Fxyd2	1.2125	1012.06	2.4795e-21	436.724
Fxyd5	1.08413	2437.59	3.96361e-36	1149.75
Fyn	1.03841	978.16	4.05637e-06	476.232
Fzr1_predicted	-0.859048	239.854	1.69915e-13	435.056
G6pc3	-0.637527	416.801	4.52791e-07	648.4
Gadd45a	-1.64587	850.059	1.88223e-23	2660.14
Galc	0.565636	493.858	0.0169331	333.679
Galm	0.914046	768.839	4.91489e-10	408.019
Galnt11	0.676691	976.936	6.81611e-06	611.17
Galntl1	-0.579955	188.607	0.000193295	281.93
Gas2l1_predicted	-0.8645	424.768	6.53603e-10	773.379
Gata1	-2.41441	323.399	4.2591e-36	1724.05
Gbp2	1.91904	3774.01	9.99616e-11	997.965
Gbp4_predicted	0.55766	346.591	0.00142943	235.475
Gcgr	0.942095	539.866	0.000609247	280.988
Gch1	-2.84559	758.533	6.30845e-20	5452.34
Gclc	-1.91866	1566.15	6.52503e-26	5921.15
Gclm	-2.06758	1815.74	1.94773e-34	7611.3
Gda	-0.960294	4389.09	1.18097e-10	8539.89
Gemin6	-1.16013	635.438	2.92287e-16	1420.06
Gfap	-1.97795	244.471	4.05954e-09	963.053
Gfi1b_predicted	-1.27644	212.718	7.95329e-20	515.289
Gga2	0.903293	727.222	0.00058991	388.82
Ggcx	0.550488	505.139	0.0128232	344.903
Ggh	0.820877	1380.61	0.00443683	781.56
Gimap4	1.62183	1577.33	3.96361e-36	512.511
Gimap5	1.3593	1179	3.96361e-36	459.542
Gins4	-0.81628	444.082	6.14701e-23	781.965
Giot1	0.759922	1905.34	0.0110664	1125.16
Glipr1	0.646558	4000.97	0.00109848	2555.83
Glmn	0.591095	619.084	2.19809e-09	410.972
Glrx1	0.691725	5813.36	8.67117e-10	3599.13
Glrx2	-0.700679	2247.03	0.000254584	3652.03
Glrx5_predicted	-2.16575	3433.19	4.2591e-36	15404.7
Glud1	0.800822	1859.53	3.21908e-05	1067.41
Gmfg	0.77331	8507.18	1.80498e-10	4977.33
Gmnn_predicted	-1.94637	869.297	4.2591e-36	3350.3
Gmps	-0.604956	1645.07	1.59375e-17	2502.04
Gnaz	-1.66868	274.662	4.2591e-36	873.215
Gnb1	0.592099	5431.87	0.0120909	3603.38
Gnmt	-0.750226	358.471	0.006088	602.968
Gnpda2_predicted	0.802917	573.114	0.0329269	328.503
Gns_predicted	1.03476	3883.46	1.25028e-13	1895.5
Got1	0.634831	1262.17	1.03987e-09	812.861
Gp1bb	-1.73611	2002.7	1.10993e-12	6671.71
Gp5	-1.05676	232.586	5.0216e-19	483.838
Gp9	-1.97983	438.604	4.2591e-36	1730.06
Gpm6a	0.744473	612.609	9.06304e-05	365.658
Gpr126_predicted	0.589282	330.887	0.00100488	219.932
Gpr19	-0.61556	201.556	0.000151145	308.815
Gpr65_predicted	1.35847	1001.47	3.96361e-36	390.572
Gpr88	0.569323	506.026	0.0362379	341.027
Gpsm3	0.920527	1985.74	1.81858e-13	1049.1
Gpt	-0.607646	208.96	0.007768	318.408
Gpx1	-0.861944	13702.4	4.08942e-15	24903.8
Gpx3	2.04704	5230.45	0.000184261	1265.66
Gpx4	-0.600548	5509.09	0.000890374	8353.39
Grap	0.979047	817.951	9.96731e-06	414.959
Grap2	-0.921982	234.45	1.16043e-19	444.217
Grem1	0.551063	366.161	0.00284467	249.911
Grn	0.859916	4225.51	0.0289029	2328.19
Gsdmdc1_predicted	0.613364	422.939	2.63606e-06	276.463
Gsr	0.590437	781.184	6.26101e-11	518.817
Gsta4	-2.03099	232.211	3.91703e-20	949.014
Gstm5	-1.2508	396.936	4.2591e-36	944.602
Gstp1	0.830534	3127.36	3.96361e-36	1758.58
Gstp2	0.761973	1645.43	0.00174392	970.294
Gstt2	0.586676	579.043	0.0110664	385.57
Gtlf3b_predicted	-1.63105	265.402	1.00462e-20	822.054
Gtpbp2	-0.793263	314.75	6.59389e-17	545.458
Gzma	1.02384	949.992	0.00637354	467.212
Gzmb	-0.943797	644.06	0.0384652	1238.9
Gzmk	1.45845	973.262	0.022789	354.155
H2afz	-0.558702	18251.8	1.30089e-07	26883.8
H2-M10.6	1.02163	1608.83	3.96361e-36	792.448
H2-M3	0.76428	680.259	5.10064e-13	400.501
H2-Oa	0.652155	510.578	0.0014604	324.896
H2-Ob	0.946511	499.418	6.48839e-05	259.141
Hagh	-2.16974	1471.95	2.05188e-21	6622.92
Harpb64	0.953435	5937.42	1.27293e-10	3066.09
Hat1	-1.16301	1909.98	3.2492e-21	4276.91
Hbs1l	-1.02768	1619.35	1.32383e-10	3301.43
Hck	1.2502	1465.64	5.44805e-05	616.139
Hcls1	0.814069	1018.98	3.96361e-36	579.571
Hcst	1.08069	1242.62	3.96361e-36	587.512
Hdgf	-1.40365	2963.48	7.17011e-35	7840.49
Hemgn	-2.67804	3198.86	4.2591e-36	20472.3
Heph	1.21544	1810.24	0.000339726	779.562
Herc1_predicted	-0.902034	387.121	1.14736e-20	723.413
Herc2_predicted	-0.580456	575.138	0.000103242	860.017
Herc4_predicted	0.657175	1608.57	1.4109e-07	1020.02
Herc6	1.05134	570.558	2.33295e-07	275.305
Herpud1	0.572221	1432.24	3.97985e-10	963.297
Hes1	0.556172	452.439	9.15021e-08	307.706
Hhex	0.73483	2662.55	1.99407e-07	1599.9
Hif1a	0.698835	1002.94	3.96361e-36	617.88
Hipk1_predicted	-0.771007	250.457	2.32773e-08	427.395
Hirip3	-0.992295	532.229	1.01836e-09	1058.79
Hist1h2bp_predicted	-1.81401	2279.24	1.96501e-05	8014.21
Hist1h4m_predicted	-1.39791	322.733	0.0170594	850.461
Hist2h3c2_predicted	-2.72597	380.935	3.55544e-05	2520.28
Hist2h4_predicted	-2.53375	249.085	0.00593971	1442.39
Hla-dma	1.00213	1797.26	3.96361e-36	897.307
Hla-dmb	0.940647	8419.17	2.75949e-10	4386.38
Hmbs	-2.85183	1628.78	4.2591e-36	11758.4
Hmgb2	-2.07344	3845.8	4.2591e-36	16186.6
Hmgcs1	0.580686	2466.08	0.00781776	1648.94
Hmgn3	0.603392	582.919	2.27199e-07	383.68
Hmmr	-1.82037	328.528	4.2591e-36	1160.26
Hmox1	1.18716	11343	9.42632e-07	4981.45
Hmox2	0.623107	468.881	1.53006e-09	304.431
Hn1	0.555138	2386.53	0.000127847	1624.25
Hnrpa2b1_predicted	-0.793944	2357.48	3.63075e-06	4087.41
Hnrpd	-0.771428	785.815	1.47235e-17	1341.35
Hp	-0.804508	298.236	0.00152532	520.885
Hpn	-0.880945	191.184	4.16186e-09	352.08
Hps3_predicted	0.912511	655.923	3.96361e-36	348.465
Hps6	0.951663	1462.26	0.0222846	756.043
Hpse	0.798656	1240.94	0.000623773	713.4
Hrasls3	1.42012	4454.44	3.96361e-36	1664.54
Hs3st1	0.932414	620.649	6.89486e-10	325.208
Hsd11b1	1.41154	1272.36	2.60364e-12	478.294
Hsd17b11	1.11339	1695.98	3.96361e-36	783.896
Hsd3b7	-1.07346	1327	1.44351e-26	2792.63
Hspb1	0.904815	1195.42	0.0201222	638.477
Hspcal3_predicted	-0.571961	2793.36	6.29936e-05	4152.45
Htra1	0.602314	2567.49	0.000435805	1691.19
Ibrdc3_predicted	0.773478	835.65	0.0290316	488.86
Ibtk_predicted	-1.13993	258.953	7.49042e-16	570.653
Icam1	0.813978	1004.64	0.00335394	571.451
Icam2	0.646218	2296.43	2.09251e-14	1467.31
Id2	0.899637	8365.91	1.49335e-09	4484.31
Idh1	0.585001	1045.24	1.0956e-06	696.805
Ier2	0.646969	632.784	0.000666382	404.109
Ier3	-1.62901	405.055	0.0114175	1252.84
Ier5	0.717441	1077.2	0.000197269	655.126
Ifi204	0.911603	1033.34	0.0190722	549.315
Ifi27l	1.07782	2582.36	0.000276204	1223.38
Ifi30	0.575442	3317.49	0.015909	2226.3
Ifi44	0.852279	773.789	0.000502519	428.609
Ifi47	1.6139	5335.14	0.000132258	1743.07
Ifit1_predicted	-1.67897	932.252	2.75052e-07	2985.07
Ifitm1_predicted	0.728071	4146.46	1.93356e-10	2503.26
Ifitm3	0.97791	6500.3	0.00308643	3300.3
Ifitm6_predicted	-1.78564	254.142	0.000274358	876.209
Ifngr1	0.560041	2052.59	1.32267e-07	1392.24
Ifngr2_predicted	0.558711	1582.68	0.00145174	1074.5
Ifrd2_predicted	-1.9924	538.329	2.16446e-35	2142
Ift81	0.575492	589.529	2.7815e-09	395.607
Igbp1	0.562137	1974.68	0.0182623	1337.44
Igf2bp3	-1.01208	188.975	2.40841e-10	381.13
Igf2r	0.707824	1495.23	0.0440148	915.442
Igfbp3	1.05022	1040.2	0.00522197	502.306
Igfbp7	0.581121	16164.5	0.00796269	10805.1
Igh-1a_predicted	2.30918	1430.12	3.96361e-36	288.561
Ighg	0.809003	403.696	0.00306731	230.42
Igj_predicted	1.72603	16977.2	3.81633e-06	5131.91
Igtp	0.875024	463.132	1.44557e-07	252.52
Il13ra2	0.693631	387.416	6.26855e-05	239.538
Il15	0.906586	612.004	1.1287e-05	326.471
Il16_mapped	0.933189	1184.61	3.96361e-36	620.378
Il18	1.63101	3053.53	0.000399657	985.87
Il1b	1.50816	2499.52	1.41474e-14	878.731
Il21r	0.955923	1389.21	8.76327e-12	716.153
Il22ra2	1.96666	1556.99	6.72825e-07	398.347
Il7r_predicted	0.97157	453.308	3.96361e-36	231.165
Ilkap	-0.667336	1297.64	1.94945e-12	2060.83
Impa1	0.609616	3296.59	3.45641e-05	2160.49
Incenp_predicted	-1.04371	231.177	2.60741e-12	476.578
Inpp5b	1.00303	2819.82	7.5388e-11	1406.96
Inpp5d	0.824854	1670.72	4.02949e-05	943.19
Insig2	0.912799	917.986	3.96361e-36	487.592
Ipp_predicted	-1.19136	341.703	5.93017e-36	780.34
Iqgap1_predicted	0.748666	602.096	0.000734939	358.339
Irf1	1.58473	6961.82	3.96361e-36	2320.98
Irf5_predicted	0.97003	943.393	3.96361e-36	481.598
Irf6_predicted	0.997376	866.032	3.89325e-06	433.804
Irf7	2.23146	1204.93	2.32528e-06	256.582
Isca1	-1.7139	1311.34	4.2591e-36	4301.8
isg12(b)	1.59858	6689.34	3.96361e-36	2208.83
Isg20	-1.1601	363.85	5.5115e-25	813.107
Isoc1	0.973665	1938.62	7.82065e-12	987.169
Itga1	0.557883	1710.03	0.0143451	1161.62
Itga4_mapped	0.620327	2555.52	2.95745e-05	1662.42
Itgad	2.14806	5010.77	0.00050674	1130.51
Itgb1bp2_predicted	0.946725	1565.16	0.00325238	812.021
Itgb2	0.830187	1126.54	1.93595e-11	633.63
Itgb7	0.637118	816.607	1.97575e-07	525.075
Itgbl1	0.73852	503.913	9.46533e-05	302.022
Itk_predicted	1.14191	1400.89	0.000193395	634.823
Itm2a	0.862301	1205.49	0.00024441	663.108
Itm2b	0.849135	21823	6.41327e-13	12114.3
Itpr1	1.2063	1391.74	3.96361e-36	603.153
Jak1	0.969816	4131.37	4.73078e-14	2109.36
Jak3	0.748785	3097.18	0.0209437	1843.15
Jam3	0.719728	1190.79	3.57794e-07	723.059
Junb	1.06266	1722.5	4.76012e-09	824.646
Jup	0.798155	1021.89	0.00153912	587.673
Kcnn4	-2.05464	843.713	4.2591e-36	3505.13
Kctd13	0.811595	654.043	1.78075e-05	372.642
Kctd6_predicted	0.619468	510.418	0.000803538	332.237
Kdelr1	1.3179	2136.12	0.0174434	856.836
Kidins220	0.799225	3235.01	3.96361e-36	1859.02
Kif11	-1.82599	432.21	8.65976e-12	1532.4
Kif15	-1.2018	363.276	6.87522e-08	835.63
Kif20a_predicted	-2.10025	353.38	4.2591e-36	1515.23
Kif22	-2.4555	542.168	4.2591e-36	2973.8
Kif23_predicted	-2.16346	382.81	4.2591e-36	1714.94
Kif4	-1.82259	415.96	4.2591e-36	1471.31
Kifap3_predicted	-0.869352	270.314	1.89192e-19	493.822
Kifc1	-1.9302	507.795	4.11217e-25	1935.25
Klf1_predicted	-2.8127	377.347	4.15554e-27	2651.23
Klf5	-1.63895	267.464	4.2591e-36	832.988
Klf9	0.881473	1519.45	0.000115155	824.778
Klhdc8a	1.27803	826.503	3.33858e-08	340.815
Klhl13	1.04564	2673.66	0.000684537	1295.2
Klhl22_predicted	-1.16714	521.875	3.18377e-24	1171.95
Klhl24	0.801401	1323.87	6.09888e-06	759.624
Klhl25	-0.603785	197.408	2.00208e-07	300.001
Klhl6_predicted	0.928013	1308.07	3.96361e-36	687.5
Klhl7	0.755609	889.404	0.00819347	526.791
Klhl8_predicted	0.60806	444.566	1.0649e-07	291.67
Klhl9_predicted	0.608772	1059.96	0.0182768	695.071
Klra2	0.938012	547.416	3.96361e-36	285.725
Klrb1a	1.20067	1080.89	4.93805e-09	470.265
Klrd1	1.64957	1506.26	3.96361e-36	480.097
Kmo	0.691942	569.431	1.29703e-12	352.489
Kntc1_predicted	-1.65046	256.897	4.99487e-36	806.483
Kntc2_predicted	-2.07852	345.895	4.2591e-36	1460.97
Lag3	0.572274	317.028	0.000102689	213.219
Lamp1	0.78756	8053.04	5.65615e-05	4665.31
Lamp2	0.628201	2850.73	0.00107559	1844.37
Laptm4a	0.80183	12519.1	4.24297e-09	7181.2
Laptm4b	0.675969	857.138	9.72736e-09	536.493
Laptm5	0.986699	4746.03	0.00518264	2394.99
Lass5_predicted	0.571782	529.497	0.000118622	356.237
Lax1	0.912891	547.512	0.000933048	290.795
Lck_mapped	1.35028	1741.85	9.37015e-10	683.181
Lcp1	1.03356	23196.5	3.96361e-36	11331.6
Ldb2_predicted	0.60655	1234.85	0.000175898	811.01
Ldhb	0.680675	994.127	0.0293058	620.209
Leprot	0.691259	5105.81	0.000378924	3162.1
Lgals1	-0.575026	907.305	0.00156415	1351.62
Lgals3	0.644628	6672.89	0.00450533	4268.36
Lgals8	0.763505	858.506	0.000405674	505.715
Lig1	-1.57907	419.647	2.07942e-13	1253.81
Lig4_predicted	-0.566159	319.146	5.61464e-09	472.52
Lincr	0.958883	597.496	1.45614e-07	307.385
Litaf	0.810641	1145.89	0.000133627	653.305
Lmbrd1	1.25754	2800.4	6.01887e-07	1171.29
Lmcd1_predicted	0.795197	727.394	3.96361e-36	419.171
Lnp_predicted	-0.669281	328.093	2.42418e-10	521.76
LOC246120	0.601913	986.326	2.09775e-11	649.87
LOC287111	-0.963905	211.227	6.40474e-09	412.017
LOC287132	-0.564634	433.716	8.22215e-07	641.471
LOC287622	-1.9245	254.97	4.2591e-36	967.881
LOC288514	-0.593423	1021.59	0.0312921	1541.4
LOC288515	-1.39537	447.242	7.4752e-32	1176.5
LOC288913	-0.755947	1340.19	1.20037e-11	2263.24
LOC289401	0.861546	6895.49	3.96361e-36	3795.02
LOC290071	1.19341	1024.44	3.08125e-18	447.953
LOC290704	0.58648	968.672	7.73452e-09	645.102
LOC292072	0.637256	8736.07	1.03494e-11	5616.72
LOC293746	1.35444	1130.44	3.96361e-36	442.098
LOC294557	-1.29446	232.073	4.90166e-08	569.24
LOC294762	1.10978	824.198	3.96361e-36	381.905
LOC294942	1.47203	1553.15	0.0236738	559.872
LOC297481	0.836441	1469.61	6.93405e-13	823.017
LOC297591	0.956228	6184.13	2.39029e-09	3187.32
LOC299002	-0.721466	300.618	9.33365e-15	495.676
LOC299406	0.625069	334.965	0.0328197	217.188
LOC299458	1.17482	1009.79	1.68883e-25	447.273
LOC299740	1.49854	9608.22	9.66517e-07	3400.47
LOC299750	-0.697371	369.95	1.18944e-07	599.891
LOC299907	0.569464	706.194	4.46887e-05	475.881
LOC299949	-0.737694	306.06	3.31142e-10	510.358
LOC300024	-1.14473	319.38	8.38264e-07	706.166
LOC300191	0.73248	814.267	0.0482852	490.082
LOC300760	-0.735273	3467.78	1.92e-06	5772.85
LOC301067	-1.48866	449.796	2.7192e-34	1262.25
LOC303016	0.625674	428.83	3.04535e-05	277.932
LOC303471	-1.7825	1557.07	4.2591e-36	5356.66
LOC303666	1.14723	4404.36	0.00885635	1988.53
LOC304923	0.58169	501.226	0.00125951	334.909
LOC305350	-0.648479	2041.42	3.02371e-05	3199.96
LOC305633	1.12001	1299.29	3.96361e-36	597.791
LOC305913	0.613933	1614.95	1.69529e-13	1055.23
LOC306137	0.91997	998.413	0.00610944	527.681
LOC307332	1.37486	4602.26	4.97767e-06	1774.58
LOC308990	0.861563	1341.88	2.42702e-10	738.51
LOC310086	-0.898698	774.503	1.6254e-17	1443.97
LOC310382	-1.9481	235.532	3.5127e-15	908.84
LOC310395	-0.733562	284.812	2.7186e-11	473.568
LOC310615	0.617874	1998.1	4.83929e-06	1302.02
LOC310721	-1.56845	1162.12	3.06123e-15	3446.69
LOC310946	0.607999	2534.06	2.65508e-05	1662.61
LOC310968	1.37164	732.432	0.000142027	283.05
LOC311772	-1.95408	242.811	4.2591e-36	940.816
LOC312299	-1.05518	307.599	7.8006e-34	639.185
LOC313391	0.838966	493.779	8.0848e-09	276.044
LOC313824	0.76161	567.784	5.82533e-13	334.9
LOC314492	1.48372	2922.99	2.88872e-10	1045.16
LOC314512	0.960966	438.22	1.57522e-05	225.119
LOC314521	1.50096	906.8	0.000188722	320.389
LOC316130	0.949996	1714.96	3.96361e-36	887.721
LOC316373	-0.703331	548.764	1.26752e-05	893.531
LOC360690	0.874793	2439.87	6.87261e-05	1330.54
LOC360888	-0.673992	306.816	8.38102e-11	489.52
LOC360910	1.01944	927.722	3.96361e-36	457.652
LOC361117	1.10665	6913.34	3.96361e-36	3210.35
LOC361269	0.801966	903.521	3.96361e-36	518.23
LOC361346	-0.569327	287.815	2.54204e-05	427.068
LOC361584	1.73831	1057.8	8.6204e-05	317.044
LOC361635	0.582595	2030.12	0.000495524	1355.63
LOC361885	0.872313	5956.15	3.96361e-36	3253.67
LOC361912	0.612457	1294.9	0.000905198	846.968
LOC361942	0.661651	6809.73	3.43453e-08	4304.8
LOC361962	0.842431	1315.67	0.0022498	733.752
LOC362010	0.746391	665.783	0.0100225	396.868
LOC362315	0.79724	4213.48	0.00363326	2424.64
LOC362350	1.35361	5797.01	3.96361e-36	2268.44
LOC362420	-1.15276	214.378	6.28677e-30	476.647
LOC362543	0.65311	4833.38	1.97162e-07	3073.58
LOC362564	0.652331	516.21	3.53058e-09	328.439
LOC362587	0.676985	4064.2	2.63266e-06	2542.04
LOC362792	0.555971	512.629	2.29382e-08	348.689
LOC362796	1.61122	6012.15	3.96361e-36	1967.9
LOC362803	0.621618	1251.6	0.000245447	813.466
LOC363174	-1.30513	223.261	1.65834e-33	551.69
LOC363326	0.985444	1603.04	1.25194e-11	809.647
LOC363410	-1.19259	242.074	4.2591e-36	553.291
LOC363459	0.645418	1542.01	0.000295712	985.815
LOC363782	1.0223	549.824	3.96361e-36	270.696
LOC363828	1.43613	2586.65	3.96361e-36	955.916
LOC364253	0.650007	1057.67	7.51976e-08	674.029
LOC365025	-0.771411	386.619	2.49293e-05	659.935
LOC365436	-0.983508	303.815	6.81332e-29	600.724
LOC365924	-1.47309	192.399	8.54022e-10	534.131
LOC365948	1.45883	1213.66	4.55405e-08	441.516
LOC366505	-0.757096	202.052	0.000673923	341.485
LOC366748	1.00102	1264.39	8.55706e-06	631.75
LOC366751	1.54142	1421.6	0.000471319	488.388
LOC366752	1.24378	573.164	0.00306731	242.027
LOC366758	1.83398	2313.91	1.93726e-12	649.028
LOC366765	1.90696	1186.42	1.91983e-06	316.363
LOC367170	1.07481	866.365	2.04648e-10	411.293
LOC367229	-1.36733	1313.1	1.53283e-05	3387.7
LOC367314	0.915464	1278.68	7.83039e-10	677.923
LOC367779	0.564466	1294.3	7.85543e-11	875.214
LOC367923	0.57337	10245.5	0.0230302	6885.44
LOC497674	-0.558556	209.175	6.28819e-05	308.072
LOC497692	-0.810537	686.446	7.5619e-05	1203.93
LOC497693	-1.7259	1441.11	1.07346e-10	4767.01
LOC497706	0.822724	1103.59	7.27725e-05	623.943
LOC497712	0.577597	522.02	0.00110625	349.795
LOC497719	1.10181	2335.3	4.80756e-13	1088.09
LOC497722	-1.23331	300.944	5.34525e-17	707.534
LOC497726	0.722143	604.722	4.04247e-05	366.58
LOC497728	0.576127	431.689	0.00293007	289.561
LOC497733	-0.957411	607.215	0.00532492	1179.1
LOC497761	0.920264	599.625	3.96361e-36	316.849
LOC497766	1.06387	2071.91	3.96361e-36	991.088
LOC497768	0.678339	1456.77	6.86667e-11	910.309
LOC497777	0.770788	1083.69	4.78047e-09	635.15
LOC497793	1.03732	1365.03	0.00201769	665.089
LOC497797	0.587503	334.909	6.24688e-06	222.88
LOC497811	1.33489	1986.19	0.000283802	787.371
LOC497836	0.8846	861.144	1.36497e-09	466.428
LOC497844	0.597657	454.073	0.00593971	300.063
LOC498010	-0.689453	239.966	2.89259e-09	386.987
LOC498015	-0.594399	209.887	4.29984e-07	316.897
LOC498048	0.603403	5963.57	0.00208398	3925.22
LOC498072	-1.89602	3459.3	4.2591e-36	12875
LOC498076	0.921853	6554.69	3.64616e-12	3459.76
LOC498105	1.13224	5692.19	1.83353e-09	2596.82
LOC498138	0.592857	1014.59	4.85785e-11	672.702
LOC498208	1.29195	1204.17	1.21625e-06	491.782
LOC498212	-0.800464	582.9	2.62566e-21	1015.22
LOC498217	0.804135	711.093	0.00265022	407.247
LOC498228	0.788918	462.907	0.000206949	267.92
LOC498245	0.977084	4794.85	3.96361e-36	2435.81
LOC498279	1.17957	22911.8	2.53357e-06	10115.2
LOC498327	1.26762	1061.05	8.74612e-08	440.701
LOC498329	0.848826	899.871	3.96361e-36	499.641
LOC498346	0.852929	1289.39	0.0174709	713.881
LOC498378	0.896113	3408.41	4.28631e-08	1831.45
LOC498433	-1.50105	2295.11	4.2591e-36	6496.26
LOC498449	0.996591	5918.14	3.9532e-13	2966.07
LOC498557	0.952724	833.267	3.96361e-36	430.512
LOC498559	0.904635	452.824	2.99499e-07	241.884
LOC498611	0.575582	918.639	0.000544401	616.421
LOC498623	0.68471	1817.53	0.00627418	1130.74
LOC498644	0.666477	2639.9	1.38655e-08	1663.25
LOC498669	1.00625	3785.87	1.9556e-05	1884.76
LOC498733	-0.781797	631.775	2.46882e-14	1086.19
LOC498736	-0.663893	3996.21	2.87437e-06	6331.41
LOC498745	0.853262	2069.47	1.22988e-07	1145.52
LOC498765	-2.25907	262.667	4.2591e-36	1257.34
LOC498799	0.941412	3017.61	2.48539e-06	1571.34
LOC498829	-1.06477	292.246	7.84614e-06	611.33
LOC498901	0.69095	940.937	0.0025308	582.859
LOC498973	0.909152	1670.91	0.00566613	889.756
LOC498979	0.704249	850.904	0.00973067	522.253
LOC498989	-0.770472	1796.88	3.0758e-05	3065.17
LOC499078	0.741268	451.502	9.42148e-12	270.095
LOC499136	-1.24477	457.942	1.06471e-27	1085.23
LOC499148	0.804543	1679.61	1.5471e-12	961.65
LOC499178	0.586181	2651.8	0.000133022	1766.38
LOC499180	-0.788567	400.267	9.76143e-19	691.405
LOC499206	0.845507	1980.99	0.000173855	1102.45
LOC499337	0.686087	532.564	0.0284369	331.009
LOC499372	0.904575	2267.22	5.12677e-08	1211.13
LOC499481	0.846504	1674.59	3.60917e-05	931.289
LOC499501	-0.812088	2186.12	1.10714e-07	3838.28
LOC499531	0.783708	7358.12	3.96361e-36	4274.12
LOC499554	0.66971	1196.7	0.000469729	752.286
LOC499555	0.919749	1686.7	0.000575458	891.591
LOC499560	0.616789	1354.65	1.05015e-07	883.395
LOC499564	0.76382	5946.96	2.39026e-11	3502.38
LOC499569	0.792667	484.195	6.81979e-05	279.514
LOC499582	0.932194	2072.55	1.69102e-05	1086.14
LOC499638	1.00188	6132.17	3.96361e-36	3062.09
LOC499654	0.578693	432.2	4.99755e-08	289.388
LOC499675	-1.93406	629.586	4.5282e-26	2405.82
LOC499775	1.0769	4705.53	1.36896e-09	2230.64
LOC499854	0.807081	2304.73	5.17167e-08	1317.24
LOC499880	0.792319	519.786	0.00213132	300.132
LOC499900	0.587017	449.985	1.16719e-05	299.563
LOC499941	1.52771	1228.51	0.000755412	426.08
LOC499959	-1.0282	211.8	1.62862e-10	431.961
LOC500015	1.67054	2772.68	3.96361e-36	870.997
LOC500067	-1.07698	1318.29	8.80762e-28	2781.07
LOC500095	0.667516	352.272	6.35031e-05	221.787
LOC500160	1.49811	4241.98	3.96361e-36	1501.73
LOC500161	1.90604	7008.25	3.96361e-36	1869.97
LOC500162	2.25053	3936.55	0.000426735	827.251
LOC500163	2.27678	5636.09	1.46529e-05	1163.05
LOC500167	1.68841	1883.87	3.96361e-36	584.505
LOC500170	1.22239	547.023	5.59718e-09	234.439
LOC500172	2.24804	7160.23	0.000335322	1507.3
LOC500173	1.30927	569.796	4.78076e-07	229.928
LOC500177	1.88409	4964.32	3.15398e-05	1344.91
LOC500180	2.16544	7685.18	5.76577e-08	1713.13
LOC500181	2.34096	7238.31	0.000413929	1428.69
LOC500183	1.83232	12928.9	3.63601e-11	3630.61
LOC500192	1.40779	2475.68	0.0314206	933.053
LOC500194	1.86068	10861.8	3.96361e-36	2990.76
LOC500199	0.692775	1341.87	1.25678e-06	830.164
LOC500251	-1.19833	358.208	5.24786e-19	821.994
LOC500285	0.877641	4514.78	1.93457e-07	2457.2
LOC500297	1.05028	778.287	3.96361e-36	375.815
LOC500343	0.6846	859.737	2.69811e-05	534.909
LOC500344	0.57726	2433.57	2.47085e-05	1631.06
LOC500374	1.68822	4858.69	1.33123e-11	1507.69
LOC500389	0.7588	974.133	0.000536026	575.701
LOC500397	0.724417	806.731	6.62231e-12	488.267
LOC500428	0.897267	1303.51	0.000132688	699.856
LOC500469	0.579338	701.799	1.15918e-06	469.693
LOC500495	0.945695	2872.84	6.76664e-09	1491.52
LOC500507	0.756146	1322.35	0.0477198	782.933
LOC500586	1.33146	4166.86	7.46992e-07	1655.77
LOC500614	-0.780546	639.618	3.55493e-11	1098.72
LOC500643	1.38032	2383.56	0.00387352	915.601
LOC500668	0.594336	525.569	0.000352628	348.11
LOC500733	1.43989	4283.63	3.96361e-36	1578.92
LOC500734	1.79727	6832.05	3.96361e-36	1965.7
LOC500743	1.04183	473.343	0.00320925	229.908
LOC500745	1.82081	1005.41	1.46795e-08	284.594
LOC500788	1.08558	3169.18	8.59937e-05	1493.33
LOC500855	0.677881	9321.95	3.96361e-36	5826.99
LOC500867	0.762517	3344.52	4.60496e-06	1971.49
LOC500903	0.569346	443.488	5.86594e-08	298.876
LOC500904	0.665321	543.927	0.000123834	342.972
LOC500916	0.820771	5144.48	4.8444e-11	2912.49
LOC500949	0.955632	2455.34	5.28685e-08	1266.01
LOC501087	0.774736	2269.71	0.000204168	1326.63
LOC501187	0.877174	867.815	3.473e-13	472.467
LOC501188	-0.713951	230.559	1.82585e-11	378.184
LOC501211	-1.68893	621.128	2.05806e-07	2002.63
LOC501441	-0.588911	1111.02	0.00287849	1671.09
LOC501503	0.608818	1237.12	0.00176818	811.224
LOC501506	0.696072	749.844	2.74787e-14	462.842
LOC501548	0.612287	14120.6	8.39603e-13	9237.12
LOC501562	0.561403	1063.53	8.46974e-07	720.693
LOC501620	-0.586183	197.089	1.92e-06	295.884
LOC501637	0.644725	15214.1	1.86639e-11	9731.18
LOC501652	0.779868	1171.71	0.00169281	682.427
LOC501681	-2.48735	914.367	4.2591e-36	5127.28
LOC501746	0.611243	1779.29	0.0023477	1164.78
LOC501832	0.609446	745.067	0.000881586	488.353
LOC501934	-0.921547	774.434	2.83333e-32	1466.89
LOC502081	0.609476	400.754	0.000209698	262.668
LOC502542	-0.983696	355.665	3.58186e-12	703.336
LOC502789	1.82883	9423.84	3.96361e-36	2652.75
LOC502797	1.60329	2516.58	0.00646094	828.269
LOC502802	1.54374	1011.78	0.0242492	347.035
LOC502804	-0.751422	192.154	0.0200052	323.481
LOC502819	1.6672	1619.76	7.19584e-15	510.004
LOC502820	2.13577	10520.9	0.0160303	2394
LOC502831	1.66867	3454.15	0.039954	1086.48
LOC502843	1.56864	6230.21	9.62372e-07	2100.36
LOC502844	1.36656	918.281	0.000139888	356.122
LOC502907	-1.50017	240.964	0.00825022	681.63
LOC503070	1.13603	1076.11	7.21432e-13	489.641
LOC503073	1.39503	2171.01	0.000207085	825.498
LOC678896	-0.598371	383.394	4.84951e-10	580.461
LOC679430	0.70511	434.601	1.14366e-09	266.582
LOC680128	-0.973456	306.314	1.48029e-08	601.46
LOC680665	1.25633	1626.93	8.13664e-09	681.044
LOC680847	-2.10672	4369.83	4.2591e-36	18821.3
LOC681252	1.27403	1337.63	9.47057e-07	553.116
LOC681932	-1.4467	2159.65	7.82218e-17	5886.88
LOC682159	-1.13141	293.336	1.92857e-26	642.62
LOC682174	-0.638969	1195.85	1.51404e-18	1862.2
LOC682303	-0.88626	367.49	1.30581e-05	679.26
LOC682323	-0.691757	2324.41	2.3746e-20	3754.5
LOC683618	-0.967145	1546.24	7.65537e-05	3022.84
LOC683919	0.784554	730.285	8.63407e-14	423.954
LOC684318	0.686729	733.765	1.00091e-05	455.86
LOC684490	-1.41741	621.344	4.2591e-36	1659.64
LOC684525	0.843706	560.363	1.15761e-05	312.24
LOC684681	-0.844735	390.978	2.8313e-20	702.17
LOC684872	-3.03943	356.882	0.000134499	2934.16
LOC685024	-1.23808	194.806	1.82141e-18	459.518
LOC685491	-0.576525	5572.66	2.75622e-08	8310.24
LOC685579	-1.33862	297.772	1.87153e-05	753.092
LOC685909	-1.2027	5871.04	4.2591e-36	13513.4
LOC686344	-0.780559	405.388	1.06786e-05	696.373
LOC686547	0.673102	387.319	1.29476e-07	242.91
LOC686771	-0.625876	325.821	5.04072e-06	502.79
LOC687248	-0.842827	2056.33	9.55084e-26	3688.16
LOC687298	0.602185	13862.2	5.926e-05	9131.78
LOC687334	-1.8972	461.059	4.2591e-36	1717.39
LOC687533	0.606836	407.003	0.022534	267.252
LOC687582	-0.910511	243.559	2.17295e-13	457.821
LOC687799	-0.640792	449.871	0.00883419	701.432
LOC687840	-2.46955	352.872	4.2591e-36	1954.46
LOC688338	0.593757	574.518	7.04954e-10	380.684
LOC688785	0.776999	3851.64	3.96361e-36	2247.74
LOC689820	-1.20636	1189.25	2.38618e-13	2744.25
LOC690312	0.849371	5270.54	3.96361e-36	2925.29
Lonp1	-0.795816	562.559	4.05986e-15	976.635
Loxl2_predicted	-0.787615	242.507	2.19798e-13	418.62
Lpar1	0.792689	1036.56	8.0571e-08	598.373
Lpin2_predicted	-0.766636	218.833	4.01564e-09	372.301
Lpl	0.784951	12580.1	8.25421e-05	7301.15
Lpxn	1.28649	1018.26	3.96361e-36	417.433
Lrba_predicted	0.648368	340.591	0.00140093	217.298
Lrp10	0.742084	1677.87	0.0283937	1003.16
Lrp11_predicted	0.553627	441.628	1.3808e-07	300.883
Lrrc8d	0.824002	1608.48	1.44579e-13	908.589
Lrrk1_predicted	1.17613	2326.19	3.76534e-12	1029.42
Lrrk2	0.922676	562.941	1.44953e-05	296.968
Lsm3_predicted	-0.587309	2328.19	1.70374e-06	3497.97
Lsm5_predicted	0.630196	3528.99	5.14389e-08	2280.04
Lsm7_predicted	-0.794739	1266.97	2.19442e-29	2197.89
Ltb	1.1911	3058.03	3.96361e-36	1339.32
Ltbp4	0.587808	3995.4	0.0207558	2658.35
Luc7l_predicted	-0.628369	309.219	2.70893e-11	477.996
Luzp5_predicted	-1.08803	244.225	2.36694e-17	519.183
Ly49i4	1.01007	416.776	0.0384289	206.938
Ly49i5	1.21249	493.696	2.89797e-11	213.041
Ly49s4	0.945983	414.63	0.0155465	215.225
Ly49s6	1.57184	916.35	3.96361e-36	308.241
Ly6c	1.37262	1733.38	1.41474e-14	669.411
Ly6e	2.11018	4875.81	3.96361e-36	1129.33
Ly6g6f	-0.690574	200.765	5.40785e-08	324.02
Ly86_predicted	1.47905	3672.39	3.96361e-36	1317.37
Lyar	-0.650297	2557.27	0.000296093	4013.61
Lyl1	-1.26561	2350.58	4.43394e-16	5651.45
Lypla1	0.840021	3154.46	3.96361e-36	1762.19
Lztr1_predicted	-0.657571	306.518	4.97389e-10	483.509
M6pr	0.644219	2483.53	0.000205636	1589.06
Mad2l1_predicted	-0.909511	220.188	4.88281e-13	413.602
Maf	0.826578	1908.2	8.49937e-06	1075.96
Mafb	1.37401	2225.77	3.64012e-05	858.741
Mafg	-1.10933	2433.76	4.39505e-17	5250.73
Mafk	-0.676507	887.281	0.000788789	1418.11
Mak3_predicted	-0.771251	797.162	1.34534e-24	1360.56
Malt1_predicted	0.570474	386.561	5.52929e-06	260.309
Man1a	1.06774	467.099	3.96361e-36	222.837
Man2b1	0.620482	1496.04	2.46007e-10	973.106
Map2k1	0.62472	3768.88	8.13664e-09	2444.29
Map2k3	-1.79286	2797.27	2.47626e-24	9692.56
Map3k3_predicted	0.708511	887.566	3.18865e-05	543.147
Map3k8	0.893118	568.931	3.96361e-36	306.34
Map4k3	0.880828	931.371	2.74787e-14	505.786
March2	-0.754129	4978.77	1.90028e-09	8397.26
March3	-1.66586	851.331	2.7192e-34	2701.29
March8_predicted	-1.93702	273.872	4.2591e-36	1048.69
Mast2_predicted	-1.26683	300.908	8.37247e-22	724.08
Mboat5	-0.909862	821.008	2.77823e-12	1542.56
Mcee_predicted	0.740649	1013.69	0.00474296	606.664
Mcfd2	0.838705	1240.97	1.22172e-09	693.883
Mcm10_predicted	-1.17131	210.962	6.56681e-21	475.119
Mcm2_predicted	-1.85644	689.634	4.2591e-36	2497.25
Mcm3_predicted	-0.731882	445.981	0.000412194	740.686
Mcm4	-1.29976	275.274	1.72143e-33	677.693
Mcm5_predicted	-1.11997	220.332	1.00103e-22	478.875
Mcm6	-2.08468	1200.98	4.2591e-36	5094.35
Mcm7	-1.84449	798.861	4.2591e-36	2868.92
Mcoln3	0.601593	397.98	0.0110082	262.279
Mcpt10	-1.63608	273.133	2.3926e-15	848.953
Mcpt8	-1.12719	224.157	2.56304e-06	489.635
Mcpt8l2	-0.643737	191.7	1.03907e-06	299.506
Mcts1	0.701954	2117.24	1.26862e-07	1301.55
Mdm1	-0.837467	500.887	1.34015e-20	895.041
Mecr	-0.853222	256.77	2.54137e-15	463.864
Med25_predicted	-0.73168	1504.52	4.65041e-11	2498.37
Mefv	0.86499	674.278	6.95808e-12	370.212
Memo1	-1.68264	860.171	4.2591e-36	2761.28
Metap2	-1.10539	1904.95	1.87141e-09	4098.62
Metrnl	0.623402	1040.6	1.76635e-06	675.494
Mettl3	0.631527	984.621	0.000107045	635.566
Mfsd1_predicted	0.712461	732.403	0.00149233	446.97
MGC105567	0.820761	387.233	4.11509e-09	219.229
MGC105647	0.66276	2742.69	0.000970284	1732.47
MGC105649	0.722904	468.179	2.71676e-07	283.659
MGC112775	-0.658768	736.038	1.50788e-16	1162.01
MGC112830	-1.01742	2128.83	4.53546e-07	4309.38
MGC114381	-1.08754	266.919	1.30609e-24	567.231
MGC114417	-0.66579	1867.01	0.00040576	2961.89
MGC72614	1.07312	2761.77	7.18076e-08	1312.64
MGC72974	-1.14696	551.548	1.14971e-28	1221.39
MGC73003	-0.785662	442.202	1.04896e-11	762.305
MGC94282	-0.559316	619.637	5.81711e-09	913.079
MGC95208	0.86434	1223.26	1.10727e-05	671.932
Mgl1	0.665341	543.121	0.0410399	342.459
Mgmt	0.590855	457.296	3.28209e-08	303.621
Mgst1	1.11799	7472.94	0.00536719	3443.04
Mgst3_predicted	-2.39234	431.094	1.38201e-17	2263.28
Minpp1	-2.20858	2023.68	9.97198e-25	9353.9
Mki67_predicted	-2.45094	318.198	1.29639e-33	1739.81
Mkln1	0.57793	1089.16	4.03783e-10	729.655
Mkrn1	-1.08145	2728.31	1.25532e-05	5773.56
Mmp12	0.976295	425.97	8.48819e-09	216.513
Mmp8	-0.711808	211.185	4.85333e-06	345.89
Mobkl2b_predicted	0.791	431.889	3.70194e-05	249.607
Mobkl3	0.72782	1223.17	3.96361e-36	738.569
Mpeg1	1.05989	553.629	3.96361e-36	265.559
Mpg	-0.615103	213.027	2.51462e-06	326.287
Mphosph1_predicted	-1.27377	232.931	3.45262e-15	563.21
Mpo_mapped	-2.90776	233.136	6.66619e-22	1749.57
Mppe1_predicted	0.620793	593.701	0.000296044	386.092
Mpst	-1.91196	994.547	4.2591e-36	3742.67
Mpzl1	0.701925	764.112	1.37448e-11	469.739
Mrc1_predicted	1.01901	2021.66	0.00261668	997.601
Mrlcb	1.09175	2312.97	0.0384992	1085.22
mrpl11	-0.620493	1047.72	1.99654e-11	1610.77
mrpl24	0.602437	601.612	2.46007e-10	396.246
Mrpl27_predicted	-0.621855	1197.86	1.9242e-14	1843.33
Mrpl37	-0.772912	998.342	4.62244e-27	1705.88
Mrpl51_predicted	-0.560158	302.108	3.34508e-07	445.437
Mrpl53_predicted	-0.893955	1063.49	1.43979e-15	1976.25
Mrps12_predicted	-1.08341	2122.98	4.2591e-36	4498.67
Mrps14_predicted	0.569644	584.326	4.6482e-07	393.709
Mrps5_predicted	-0.592123	744.869	1.4726e-08	1122.86
Ms4a1_predicted	1.00694	8615.35	7.62047e-06	4286.99
Ms4a11_predicted	1.68744	2698.22	4.4969e-06	837.737
Ms4a6a_predicted	1.34313	4864.95	2.77292e-22	1917.6
Ms4a7_predicted	2.47177	2096.44	1.20199e-05	377.925
Msh2	-0.652305	601.836	1.821e-13	945.891
Msn	0.873261	1415.13	3.41606e-14	772.534
Mt1a	-2.06066	1646.2	4.2591e-36	6867.56
Mterfd1	-0.552952	1022.32	0.0001799	1499.82
Mtfr1_predicted	-1.32705	255.613	1.20672e-11	641.303
Mthfs	0.617055	638.977	0.000401014	416.614
Mtpn	0.665303	1028.14	0.000968877	648.303
Mtvr2	-1.14012	2084.74	4.2591e-36	4594.74
Mvp	1.34104	1196.66	2.16819e-06	472.365
Mx1	2.42102	4326.29	1.107e-08	807.824
Mx2	2.74992	2457.66	3.96361e-36	365.353
Mxd1	-1.2002	234.751	0.000101861	539.389
Mxd3	-0.995759	218.604	9.76361e-23	435.925
Mybl2_predicted	-1.37965	209.473	4.2591e-36	545.06
Mycl1_mapped	1.07503	936.415	0.00165496	444.479
Myd116	-1.6143	414.816	1.56992e-25	1270.01
Myd88	0.727561	855.305	2.05481e-05	516.539
Myef2	-0.813557	350.004	2.00006e-14	615.146
Myh10	-1.60442	194.409	4.2591e-36	591.148
Mylk2	-2.37124	413.199	3.75449e-28	2137.84
Myo1g	0.6019	682.517	9.96759e-08	449.701
Myo5a	0.748893	708.417	7.35457e-14	421.551
Myo5c_predicted	-1.88751	1954.75	1.12127e-18	7232.52
Naaa	0.655325	546.24	5.7604e-08	346.825
Nags_predicted	-1.73831	198.24	4.2591e-36	661.419
Nampt	1.38725	1786.26	0.000197787	682.873
Naprt1	-0.849885	456.826	1.57258e-08	823.363
Napsa	0.830099	2273.05	0.0012488	1278.57
Narf	-1.1904	264.979	1.61591e-14	604.725
Nasp	-1.63841	1066.11	4.2591e-36	3319.06
Nbn	-0.660876	570.847	5.48513e-06	902.534
Ncald	0.91353	765.983	3.96361e-36	406.648
Ncapd3	-0.988357	260.705	4.57094e-13	517.22
Ncf1	0.997378	2707.18	2.04113e-07	1356.05
Nckap1l_predicted	0.588916	1728.79	0.000161339	1149.37
Ncl	-0.610787	1149.94	0.0432918	1756.07
Ncor2_predicted	0.818712	584.693	6.8708e-10	331.49
Ndel1	-0.625198	2452.07	4.22378e-07	3782.14
Ndfip1	1.07389	2505.45	2.25652e-10	1190.18
Ndrg1	0.668559	573.391	1.15059e-05	360.74
Ndufa11	-1.15916	3279.46	4.2591e-36	7323.91
Ndufa12_predicted	-0.962249	3063.6	8.03813e-20	5968.96
Ndufb8_predicted	-0.589505	2128.78	8.11087e-08	3203.24
Ndufb9_predicted	-0.717894	7071.55	3.11342e-16	11631.1
Nedd4l	-1.76253	438.751	1.0649e-25	1488.65
Nedd9	1.13363	4332.26	3.96361e-36	1974.5
Net1	-0.817853	198.061	5.64635e-12	349.138
Nfe2	-2.38337	721.175	4.2591e-36	3762.77
Nfe2l1_predicted	0.666996	666.463	0.00239947	419.75
Nfe2l2	0.70448	2267.56	0.00409972	1391.52
Nfix	-0.578903	433.279	8.35462e-12	647.194
Nfkb2	0.975339	943.677	2.141e-06	479.973
Nfkbia	0.950677	4959.26	1.31943e-11	2565.87
Nfkbib	0.592733	1176.78	3.24459e-12	780.309
Nfyb	-0.586365	268.18	5.39305e-05	402.661
Ngp_predicted	-1.7457	220.369	0.00792856	739.027
Nin_predicted	-0.553988	200.295	1.61421e-05	294.06
Ninj1	1.14696	4982.53	0.000658661	2249.98
Nipsnap3a	-1.0307	850.768	3.5965e-21	1738.13
Nit1	0.661503	1478.39	1.05704e-13	934.669
Nkg7	0.946357	3417.49	0.000735122	1773.47
Nmd3_predicted	0.684507	1159.66	0.0202984	721.561
Nme1	-0.615126	2738.92	1.58953e-09	4195.18
Nmi	0.989533	1675.1	3.96361e-36	843.649
Nnt	0.739447	4024.64	7.21432e-13	2410.63
Nola2_predicted	-0.556178	4185.69	6.26407e-07	6154.5
Nos3	0.737161	440.549	5.93021e-12	264.294
Nostrin	0.595916	362.745	9.3159e-05	240.001
Np4	-3.10909	909.863	8.13344e-23	7850.65
Npc2	0.866192	14094.9	0.000165408	7732.34
Npl	0.791782	915.986	0.00124999	529.101
Nqo2	1.03551	478.896	3.3941e-08	233.626
Nr1h3	1.26014	2342.36	4.03972e-07	977.943
Nrbf2	0.590777	1158	2.52655e-05	768.892
Nrgn	-1.68181	351.662	4.2591e-36	1128.24
Nrip1_predicted	1.14386	1084.48	0.000178501	490.781
Nrp1	-1.09583	1157	1.08337e-26	2472.93
Nrtn	-1.83769	287.355	0.00123018	1027.11
Ns5atp9	-2.15516	1094.98	6.00727e-31	4877.23
Nt5c3_predicted	-1.38747	2612.54	4.2591e-36	6834.91
Nt5dc2	-1.64719	282.343	1.88305e-09	884.365
Ntf3	0.588744	426.675	0.000106849	283.705
Nuak2	1.4076	1195.98	4.11032e-05	450.811
Nub1	0.61793	774.77	1.92478e-08	504.844
Nubp2	-0.56811	759.647	1.47583e-07	1126.24
Nucb1	0.686737	1823.31	2.20463e-09	1132.75
Nucks1	-1.33486	872.716	2.03612e-22	2201.43
Nudcd2	-0.679758	528.517	5.36678e-07	846.616
Nudt4	-0.562242	2913.97	2.99686e-06	4302.66
Nudt5	-0.602651	972.468	2.12108e-07	1476.7
Nudt7_predicted	0.597678	444.183	0.000188222	293.523
Nuf2	-2.54484	313.438	4.2591e-36	1829.04
Nup107	-0.600356	1169.7	1.01982e-16	1773.37
Nup155	-0.669017	752.161	2.50543e-11	1195.93
Nup205_predicted	-0.634989	1875.95	1.28121e-09	2913.22
Nup35	-0.779425	1018.03	1.38764e-27	1747.39
Nup85	-1.04595	738.614	1.82367e-11	1525.03
Nupl1	-0.757934	602.021	4.04332e-05	1018.06
Nupr1	0.555498	404.318	0.0176266	275.107
Nusap1_predicted	-1.87616	237.063	2.98923e-18	870.253
Nxt1_predicted	-1.91091	999.329	4.2591e-36	3757.93
Oasl	1.4831	687.532	4.22403e-09	245.943
Oasl2	1.4791	854.649	0.00182209	306.574
Obfc2a	0.79743	610.083	2.1623e-07	351.026
Olr1744	1.17066	666.856	3.96361e-36	296.23
Oma1_predicted	0.61681	692.933	0.000760953	451.87
Opcml	0.903556	558.636	1.94907e-09	298.629
Optn	-0.9264	482.716	2.15531e-06	917.415
Orc1l	-1.73126	252.034	4.40171e-32	836.796
Orc6l	-1.95092	537.952	4.2591e-36	2079.84
Ostf1	0.728633	2439.71	0.000451488	1472.3
Oxr1	0.960651	1222.84	3.96361e-36	628.323
P2rx4	1.22035	1597.92	3.96361e-36	685.792
P2ry10_predicted	1.16387	992.413	5.416e-10	442.928
P2ry13	1.09248	915.71	1.84211e-08	429.426
P2ry14	1.17277	1067.93	0.0110646	473.699
P2ry2	0.564253	391.098	2.94387e-06	264.502
P4ha1	0.736612	559.53	2.66872e-07	335.8
Pabpc4_predicted	-1.62713	2905.13	4.2591e-36	8973.91
Pacs1	0.670703	1360.15	0.0194663	854.446
Padi3	-0.718716	186.574	7.9842e-06	307.049
Paics	-0.736968	4240.52	6.92595e-07	7067.55
Pak1	0.867192	622.695	1.22037e-06	341.37
Pak2	0.571118	402.849	0.00409972	271.156
Papd5_predicted	0.63503	1115.08	4.98243e-13	718.032
Papolg_predicted	0.907977	1127.6	1.3415e-05	600.936
Paqr4	-0.692586	244.222	2.74884e-06	394.707
Park2	-1.03903	300.423	3.67336e-06	617.321
Pask	-1.1742	221.606	9.6825e-15	500.091
Pbk_predicted	-1.79651	330.101	4.2591e-36	1146.7
Pbxip1	0.735024	426.687	1.99335e-11	256.357
Pc	-0.852702	250.953	1.61532e-14	453.19
Pcgf1	-0.632535	923.807	6.1165e-18	1432.17
Pck2_predicted	-1.62428	306.265	4.2591e-36	944.182
Pcmt1	-0.86781	1612.16	2.10999e-29	2942.01
Pcna	-1.26095	9200.48	7.50777e-36	22049.2
Pcsk6	-0.568849	193.932	8.16606e-05	287.668
Pcyox1	0.568398	1948.35	0.000262529	1313.9
Pdcd2	0.82761	1315.01	0.00500895	740.955
Pde2a	0.721677	434.182	3.97359e-05	263.284
Pde4b	0.865777	498.202	3.96361e-36	273.389
Pde6h	0.704954	504.072	1.81097e-05	309.229
Pdgfa	0.803009	1654.98	6.24308e-05	948.558
Pdgfrl	0.734028	427.138	1.34777e-05	256.805
Pdia3	0.619673	3598.89	0.000210597	2342.23
Pdia4	0.751609	1334.43	3.96361e-36	792.574
Pdrg1	0.558003	1008.89	4.15502e-07	685.278
Pebp1	-0.617694	4228.89	2.34117e-16	6488.9
Peli1_predicted	0.593824	321.492	1.15761e-05	213.016
Pelp1	-0.605094	586.572	6.48664e-07	892.221
Pepd	0.832151	1392.32	1.28377e-05	782.055
Pex13_predicted	0.942893	1549.23	3.96361e-36	805.893
Pf4	-1.49448	7201.97	4.2591e-36	20292.4
Pfc_mapped	1.34049	11141.3	1.12985e-05	4399.56
Pfkfb1	-0.849676	191.531	8.50126e-09	345.158
Pfkm	-0.967877	248.092	1.87971e-14	485.259
Pfkp	1.41363	2007.87	8.50063e-08	753.684
Pgcp	1.48521	2218.07	0.000130672	792.287
Pglyrp1	-1.07013	196.707	1.81797e-07	413.01
Pgrmc1	1.11094	2850.71	0.00096436	1319.85
Phc2	0.812568	1867.14	8.28002e-05	1063.09
Phf1	0.615356	642.42	0.0047	419.352
Phf11_predicted	1.40185	593.347	4.30253e-05	224.548
Phospho1_predicted	-0.945587	221.279	0.00182042	426.177
Phr1_predicted	1.07507	4646.85	1.17567e-09	2205.63
Pigp_predicted	0.665424	1602.84	0.0469389	1010.6
Pigq	-1.80921	1005.57	2.52133e-16	3524
Pih1d1	-1.88339	575.639	4.2591e-36	2123.77
Pik3ap1_predicted	1.35517	2415.65	3.96361e-36	944.249
Pik3cd_predicted	0.582122	482.66	1.05112e-08	322.407
Pik3ip1	0.718775	533.005	5.72267e-05	323.861
Pip5k1b	-1.33105	192.046	4.52556e-15	483.16
Piwil4	1.45855	987.648	1.59034e-09	359.365
Pkig	0.550951	2811.07	9.70224e-06	1918.75
Pklr	-1.09503	193.311	2.62506e-22	412.947
Pkmyt1_predicted	-1.02211	272.899	1.10175e-27	554.228
Pkn1	0.686294	1247.37	4.38677e-10	775.175
Pkp4_predicted	0.554911	2322.64	0.00836184	1581.02
Pla1a	-0.628674	282.206	6.25249e-09	436.331
Pla2g15	1.27436	895.92	0.00232018	370.38
Pla2g2a	-0.603421	3889.23	0.032688	5908.97
Pla2g4a	0.80317	787.834	0.0153166	451.499
Plac8_predicted	0.683805	23591.6	3.96361e-36	14686.3
Plcg2	0.843947	2078.27	2.37902e-06	1157.84
Plcl1	0.556216	335.573	0.00758979	228.218
Pld3	1.08934	1681.56	1.37686e-05	790.289
Plek2_predicted	-3.12671	338.102	4.2591e-36	2953.13
Plekha3	1.26055	1288.75	3.96361e-36	537.905
Plekhb1	-1.73702	325.973	4.65237e-06	1086.62
Plekhb2_predicted	1.17055	2535.89	7.99112e-14	1126.57
Plekhj1	-1.03453	509.602	4.62015e-13	1043.89
Plk1	-2.13992	272.463	4.2591e-36	1200.85
Plk4_predicted	-1.52101	283.042	4.2591e-36	812.307
Pls1_predicted	-0.800149	218.322	6.58003e-14	380.159
Plscr1	0.907948	1773.12	8.36563e-10	944.972
Plscr2	1.87089	1392.68	3.96361e-36	380.765
Pltp_predicted	0.825663	3001.53	3.76566e-05	1693.54
Plvap	0.579857	12506.4	3.54045e-05	8367.14
Plxdc2_predicted	0.604781	2172.31	5.44513e-10	1428.45
Plxnb2	0.617576	613.041	9.89526e-09	399.559
Pmm1	-0.613737	779.26	2.05289e-06	1192.44
Pno1	0.619094	1563.07	1.57423e-08	1017.68
Pnrc1	0.795059	5481.73	0.00925577	3159.23
Pola1	-0.632809	233.553	5.215e-05	362.143
Pold1	-0.935968	471.761	7.11016e-33	902.56
Pold2	-0.853743	499.015	2.92481e-25	901.812
Pold4	0.563183	1526.04	2.90705e-05	1032.84
Pole_mapped	-1.32998	266.561	1.2114e-17	670.13
Pole2_predicted	-2.02878	482.593	4.2591e-36	1969.27
Polh_predicted	-0.551447	219.254	0.000200757	321.328
Por	0.720076	860.968	5.48041e-10	522.664
Postn_predicted	-1.0318	477.14	2.47515e-12	975.545
Ppa2_predicted	-0.83495	448.075	1.46285e-14	799.273
Ppap2b	1.09559	2422	2.09068e-07	1133.37
Pparg	1.48612	980.533	0.000158967	350.023
Ppbp	-1.91107	1030.63	3.20796e-24	3876.1
Ppm1a	-1.04688	737.139	4.2591e-36	1522.97
Ppp1r11	0.880112	1144.23	4.15745e-05	621.687
Ppp1r3c	0.733761	827.809	6.38438e-05	497.79
Ppp2cb	0.740901	2989.22	1.17941e-07	1788.64
Ppp2r4_predicted	-0.56376	331.276	4.29724e-05	489.665
Ppp2r5b	-1.22853	268.067	2.89867e-27	628.156
Ppp3r1	0.553433	1333.92	3.67601e-05	908.927
Ppp4r2_predicted	0.775074	1216.84	1.41474e-14	711.073
Ppt1	1.70446	11954.7	2.57722e-12	3668.15
Pqlc1	-0.641163	831.95	0.000504665	1297.5
Pqlc3	0.614272	1006.94	1.21164e-05	657.796
Praf2_predicted	-0.857773	526.903	3.86262e-08	954.875
Prc1_predicted	-2.66154	780.203	4.2591e-36	4936.39
Prcp_predicted	0.688879	655.581	0.000824849	406.68
Prdx2	-1.81283	10367.6	4.2591e-36	36424.6
Prdx3	-1.24091	3796.79	4.2591e-36	8973.61
Prf1	1.28721	1601.44	3.96361e-36	656.177
Prg2	-3.26026	501.724	8.99689e-05	4807.29
Prg3_predicted	-2.52016	243.395	1.11276e-08	1396.22
Prickle3	0.611952	480.55	0.0122285	314.429
Prim1	-1.1144	2283.15	1.82278e-35	4943.11
Prim2	-0.741485	355.859	1.946e-08	594.959
Prkaa1	-0.604525	378.585	1.36095e-08	575.631
Prkacb_predicted	0.857713	6537.25	3.96361e-36	3607.43
Prkag1	-0.993813	470.856	1.39909e-12	937.683
Prkag2	0.871094	640.592	3.96361e-36	350.232
Prkar2b	-1.39394	907.361	4.2591e-36	2384.49
Prkcb1	1.12909	7606.85	3.96361e-36	3477.88
Prkcd	0.573121	1129.41	4.47003e-08	759.148
Prkch	1.11116	1248.51	3.96361e-36	577.962
Prkcn	0.611479	464.484	3.34836e-09	304.016
Prkd2	0.735509	2402.72	0.035836	1443.09
Prmt2	0.691911	770.131	1.41257e-12	476.737
Prnp	-1.25208	1373.12	4.2591e-36	3270.56
Prom1	-0.872027	199.692	4.51159e-12	365.482
Prpf19	-0.621313	294.455	0.026648	452.953
Prps2	0.990184	2029.1	5.95938e-10	1021.48
Prr13	0.730886	1584.85	3.96361e-36	954.925
Prtn3_predicted	-2.0805	213.221	0.00038655	901.828
Psap	1.32164	2859.37	1.92556e-05	1143.98
Pscdbp	1.188	2401.16	3.96361e-36	1053.89
Psmb10	0.712283	5127.77	0.000125991	3129.75
Psmb5	-0.624465	3006.67	3.36166e-19	4635.2
Psmb8	0.914417	12512.8	3.96361e-36	6638.78
Psmb9	1.67385	2530.39	3.96361e-36	793.065
Psmc1	-0.644125	4399.53	9.72736e-09	6875.55
Psmc3ip	-0.622592	234.987	3.47297e-06	361.795
Psmc4	-0.854314	3324.41	1.72955e-35	6010.2
Psmd11_predicted	-0.642743	4823.63	5.17049e-15	7531.11
Psmd13_predicted	-0.561278	623.751	5.06825e-06	920.392
Psmd9	-1.26921	614.483	1.00073e-17	1481.09
Psme2	0.983096	2297.86	6.0582e-13	1162.47
Ptafr	0.938505	1062.15	3.96361e-36	554.2
Ptbp1	-0.635206	1455.61	9.8284e-05	2260.8
Ptdss2_predicted	-1.22366	667.906	4.55073e-24	1559.82
Pten	0.995639	1442.2	6.13357e-06	723.281
Ptgds2	1.67586	3648	4.57531e-08	1141.75
Ptk2b	1.05686	815.182	6.10252e-06	391.84
Ptma	-1.20622	2810.13	1.89575e-27	6483.89
Ptp4a3_predicted	0.985249	3419.44	3.96361e-36	1727.29
Ptpn18	0.795542	1007.37	4.55988e-05	580.371
Ptprc	1.28986	4000.24	3.96361e-36	1636.06
Ptprcap	0.875674	8941.4	3.44972e-06	4873.06
Ptprh	1.09082	448.371	2.00559e-06	210.507
Ptpro	1.29155	4464.24	6.38564e-10	1823.69
Pycard	1.22918	2920.53	7.98639e-11	1245.78
Pygb	0.826467	1229.66	0.000379561	693.416
Pygm	0.56763	429.521	0.00698988	289.808
Qdpr	-0.627453	535.523	2.1223e-13	827.294
Rab10	-0.555881	833.559	0.000335185	1225.39
Rab11a	0.824726	1255.29	4.28761e-06	708.723
Rab27b	-0.968322	202.326	2.1518e-11	395.864
Rab28	0.715099	3593.86	0.0228476	2189.24
Rab30	0.936632	999.963	3.96361e-36	522.432
Rab37_predicted	-0.604598	238.295	4.338e-08	362.341
Rab3d	-1.02766	643.668	1.28179e-20	1312.26
Rab3il1	-0.793833	372.56	0.000173117	645.897
Rab3ip	1.17371	1040.26	3.96361e-36	461.123
Rab6ip1_predicted	-0.688681	1468.35	0.0049385	2366.7
Rab9a	0.629112	994.696	0.000885986	643.145
Rabac1	0.576275	5138.42	0.0279356	3446.31
Rabep2	0.576452	379.86	4.99892e-06	254.738
Rabl4_predicted	-0.716523	480.188	9.07992e-11	789.053
Racgap1_predicted	-1.38417	192.657	3.00623e-27	502.878
Rad18_predicted	-1.07062	286.045	6.76291e-23	600.793
Rad21	-0.56854	4707.09	3.57616e-11	6980.72
Rad23a	-1.97427	1595.45	1.1341e-26	6268.98
Rad51_predicted	-0.811663	225.113	1.85569e-06	395.126
Rad52_predicted	-0.908712	715.91	4.92876e-32	1344.03
Rad54l_predicted	-1.27675	282.034	3.90938e-21	683.347
Rai12	-0.778555	1310.09	3.2444e-15	2247.35
Ran	-1.13833	5719.67	1.48907e-33	12590.5
Ranbp10_predicted	-1.31638	361.959	1.00875e-16	901.425
Rangap1	-0.776184	289.602	1.32647e-10	495.97
Rangap1_predicted	-0.83406	360.934	1.1466e-05	643.435
Rapgef2_predicted	0.809747	702.676	0.00100059	400.864
Rarres1	1.32382	1654.94	8.66849e-05	661.111
Rarres2	0.632664	3398.92	3.54929e-06	2192.25
Rassf5	1.14455	3914.29	9.47057e-07	1770.55
RatNP-3b	-2.65374	2519.31	2.65791e-29	15853.9
Rb1	-0.61071	274.461	0.00357848	419.106
Rbl2	0.834893	2202.59	0.00909799	1234.83
Rbm17	-0.551317	3969.64	1.35866e-08	5817.2
Rbm24_predicted	0.595809	2116.51	1.64153e-10	1400.44
Rbm3	-0.719205	4229.29	1.48118e-25	6962.57
Rbm39	0.728759	4771.95	3.96361e-36	2879.5
Rbm43	-0.563852	259.611	7.81404e-08	383.76
Rcan1	0.901814	1531.29	0.00161842	819.567
Rcbtb2	1.0757	1583.64	1.128e-07	751.344
Rcn1_predicted	0.679995	1940.5	0.0152202	1211.2
Rcn3_predicted	0.761085	2097.04	2.51618e-07	1237.36
Rcsd1_predicted	0.83384	934.938	0.00128465	524.532
Rdm1_predicted	-0.637425	445.611	4.04251e-05	693.17
Reck_predicted	1.09626	1326.15	3.26536e-05	620.276
Renbp	0.835697	1017.42	0.00445406	570.076
Reps1_predicted	0.645695	2144.98	5.15656e-07	1371.04
Rere	0.626572	746.495	2.01301e-09	483.515
Retnlg	0.730011	2567.46	0.0328883	1547.92
Rfc2	-0.700427	344.374	2.29841e-05	559.603
Rfc3	-1.2832	1240.15	1.52524e-28	3018.26
Rfc4_predicted	-1.6344	2406.54	9.45497e-19	7471.28
RGD1303130	0.574223	1306.89	0.034775	877.769
RGD1303272	-1.28031	2299.72	4.2591e-36	5585.81
RGD1304567	-0.799921	955.952	9.60929e-05	1664.32
RGD1304570_predicted	-0.991968	254.537	6.72872e-22	506.249
RGD1304653_predicted	0.723458	1545.1	6.73105e-05	935.782
RGD1304693_predicted	-1.53209	214.282	4.2591e-36	619.712
RGD1304929_predicted	0.650579	516.52	2.43925e-05	329.036
RGD1304982_predicted	0.885513	734.503	2.1885e-05	397.583
RGD1305094_predicted	-0.631139	261.074	0.00247692	404.347
RGD1305243_predicted	-0.728913	516.037	2.38319e-09	855.274
RGD1305264_predicted	-0.775938	952.569	5.51021e-08	1631.09
RGD1305288	-1.84704	350.853	4.43479e-34	1262.23
RGD1305457	0.802789	937.337	0.0124251	537.319
RGD1305475_predicted	-0.964361	5925.69	5.97267e-26	11562.2
RGD1305645_predicted	2.03433	2114.03	0.00286241	516.081
RGD1305823	-0.642516	446.804	8.08982e-15	697.483
RGD1305854_predicted	-0.989994	330.548	6.15517e-31	656.526
RGD1305975_predicted	-1.39064	1102.22	4.2591e-36	2889.97
RGD1305976_predicted	1.36872	2133.19	0.0136216	826.046
RGD1305986_predicted	-0.729189	891.345	0.000236206	1477.59
RGD1306101_predicted	0.55886	1372.34	0.00979026	931.6
RGD1306107_predicted	1.56899	2233.45	3.96361e-36	752.77
RGD1306151_predicted	-0.940417	203.024	1.6599e-17	389.62
RGD1306284	0.967235	1870.47	2.99884e-07	956.716
RGD1306323_predicted	-0.712464	353.464	4.02224e-08	579.186
RGD1306343_predicted	0.710864	2545.59	1.49466e-05	1555.24
RGD1306494_predicted	-0.583589	612.003	7.86669e-06	917.131
RGD1306534_predicted	0.703507	538.695	0.000587043	330.801
RGD1306809_predicted	-0.754223	673.378	1.24178e-06	1135.8
RGD1306939_predicted	0.573989	474.472	4.68241e-06	318.73
RGD1307100	0.752742	1262.49	0.0100461	749.253
RGD1307201_predicted	-1.04625	190.412	4.96947e-19	393.231
RGD1307357_predicted	-2.14927	314.055	4.2591e-36	1393.16
RGD1307395	0.650901	668.751	5.36431e-08	425.915
RGD1307524_predicted	-1.00002	187.211	1.98407e-16	374.428
RGD1307583_predicted	-1.26729	563.732	1.45836e-07	1356.95
RGD1307673_predicted	-1.25565	271.386	4.2591e-36	648.002
RGD1307935	-2.24056	2014.92	4.2591e-36	9522.12
RGD1307986_predicted	1.17564	840.543	3.96361e-36	372.098
RGD1308048_predicted	-0.859912	1741.69	0.0299551	3161.04
RGD1308119	-0.667705	269.364	1.8098e-11	427.897
RGD1308153_predicted	-0.699859	210.117	5.27909e-10	341.302
RGD1308210	0.83597	2166.17	7.36334e-10	1213.5
RGD1308284_predicted	-0.865042	279.964	1.17616e-20	509.923
RGD1308470	0.811902	1471.5	3.96361e-36	838.209
RGD1308581_predicted	0.654176	454.437	1.12236e-09	288.767
RGD1308626	0.55487	452.489	9.77084e-08	308.018
RGD1308697	-0.86842	1224.26	8.41778e-35	2235.08
RGD1308734	1.09904	3409.84	3.96361e-36	1591.8
RGD1308795_predicted	0.608254	1215.95	6.40902e-06	797.653
RGD1309019_predicted	1.0477	1954.66	2.7878e-05	945.546
RGD1309085_predicted	-1.09021	345.869	4.36851e-15	736.372
RGD1309107	-1.67797	831.537	1.47776e-25	2660.73
RGD1309120	-2.04483	324.281	2.60167e-35	1338.06
RGD1309148_predicted	0.599256	1718.09	5.91406e-12	1134.1
RGD1309256	0.617282	933.496	0.00202437	608.544
RGD1309308_predicted	0.676146	476.621	6.29559e-05	298.286
RGD1309350_predicted	-1.81886	189.852	6.59658e-16	669.801
RGD1309362	1.89116	1561.62	2.61538e-13	420.995
RGD1309437	-0.568146	479.805	9.04218e-08	711.367
RGD1309522	-1.16305	316.488	4.73391e-30	708.71
RGD1309543_predicted	0.96351	1809.35	3.54377e-07	927.846
RGD1309562_predicted	-0.558559	2406.12	0.00144874	3543.73
RGD1309656_predicted	-0.657466	317.495	3.00244e-05	500.788
RGD1309759_predicted	-0.683376	2165.64	8.29482e-11	3477.79
RGD1309888	-0.693045	365.631	1.14358e-11	591.113
RGD1309906	0.83915	1666.98	3.96361e-36	931.799
RGD1310093_predicted	0.625987	328.658	0.000150348	212.962
RGD1310147_predicted	0.931031	1181.43	0.00356961	619.638
RGD1310166_predicted	-1.50363	191.5	4.11101e-25	543.008
RGD1310185_predicted	0.876327	420.677	2.2399e-06	229.165
RGD1310191	-0.565637	662.474	1.60365e-06	980.489
RGD1310251	0.901698	1449.47	0.00212945	775.837
RGD1310304_predicted	0.767934	549.588	1.41474e-14	322.75
RGD1310313_predicted	0.616439	9821.23	1.62527e-05	6406.18
RGD1310335_predicted	-0.98023	210.123	2.27305e-07	414.526
RGD1310348_predicted	-1.42393	514.784	4.2591e-36	1381.24
RGD1310430_predicted	0.610276	3702.12	1.38585e-12	2425.16
RGD1310490_predicted	0.762294	425.155	0.00139482	250.654
RGD1310507	-2.29214	882.886	9.42198e-29	4324.21
RGD1310552_predicted	0.622452	467.273	0.00675731	303.524
RGD1310674	-1.08112	1044.4	4.2591e-36	2209.62
RGD1310681_predicted	-0.876618	548.139	5.94783e-10	1006.42
RGD1310710_predicted	-0.576451	197.67	2.44002e-05	294.76
RGD1310778_predicted	-1.32045	286.566	1.50714e-06	715.68
RGD1310784_predicted	-0.811465	189.86	1.71725e-09	333.203
RGD1310788_predicted	1.04421	829.99	3.96361e-36	402.472
RGD1310868_predicted	0.640699	790.99	7.92627e-10	507.343
RGD1311005_predicted	-0.971443	2512.94	1.09656e-20	4927.38
RGD1311072	0.714806	541.616	8.4117e-10	330
RGD1311122	0.827247	8265.78	3.96361e-36	4658.62
RGD1311123	0.8368	538.73	1.40585e-07	301.626
RGD1311186_predicted	0.592899	647.138	9.96948e-07	429.059
RGD1311249	-1.47695	284.897	6.67368e-13	793.035
RGD1311298_predicted	-0.864494	4503.47	1.70923e-19	8199.47
RGD1311307	1.10687	5922.82	8.98909e-07	2749.97
RGD1311309_predicted	-0.615858	301.777	1.99265e-05	462.465
RGD1311381_predicted	0.739202	1278.93	4.46408e-11	766.168
RGD1311424_predicted	-0.878746	727.016	2.05505e-14	1336.82
RGD1311451_predicted	-1.27986	542.823	4.2591e-36	1318.06
RGD1311490_predicted	0.687046	766.376	1.44413e-07	476.015
RGD1311622_predicted	-1.29657	217.54	6.08403e-24	534.375
RGD1311634_predicted	-0.554701	358.798	2.30727e-05	527.025
RGD1311709_predicted	-1.06318	834.07	2.39286e-12	1742.82
RGD1311723_predicted	-0.568802	584.815	0.0101041	867.451
RGD1311747_predicted	-0.838892	1886.64	6.89211e-13	3374.59
RGD1311955_predicted	-2.1614	548.889	4.2591e-36	2455.44
RGD1311980	-1.05326	278.139	3.72816e-15	577.198
RGD1359108	0.5968	607.758	8.33981e-05	401.861
RGD1359310	-1.21441	1033.05	2.65849e-25	2397.14
RGD1359349	0.711601	530.056	1.5471e-12	323.674
RGD1559449_predicted	-2.35574	550.801	4.2591e-36	2819.31
RGD1559565_predicted	1.71385	1541.55	0.000492618	469.935
RGD1559669_predicted	-0.827171	190.861	4.33342e-10	338.626
RGD1559872_predicted	-0.768718	440.091	1.9052e-13	749.808
RGD1559901_predicted	-0.576158	915.608	9.01957e-12	1365.06
RGD1559924_predicted	-0.606829	3974.2	2.90846e-18	6052.34
RGD1559962_predicted	-1.23662	341.195	1.18896e-21	804.011
RGD1560014_predicted	0.852053	399.487	0.000764926	221.314
RGD1560020_predicted	-0.901454	1239.28	0.00347248	2314.92
RGD1560105_predicted	0.682743	1275.49	2.11096e-06	794.608
RGD1560190_predicted	1.19365	753.428	2.98999e-11	329.395
RGD1560258_predicted	-1.15941	318.225	9.42581e-12	710.808
RGD1560293_predicted	0.81718	610.371	3.96361e-36	346.416
RGD1560364_predicted	-0.575184	286.524	0.00016254	426.882
RGD1560373_predicted	0.944434	2384.43	3.96361e-36	1239.03
RGD1560496_predicted	0.952708	510.437	0.000105675	263.723
RGD1560498_predicted	-0.556427	6264.27	1.77937e-15	9212.37
RGD1560583_predicted	-0.786308	260.055	2.68948e-15	448.506
RGD1560646_predicted	0.666693	886.023	5.39931e-14	558.149
RGD1560795_predicted	-2.14246	411.229	4.2591e-36	1815.63
RGD1560810_predicted	0.987766	670.714	0.000357314	338.213
RGD1560913_predicted	-1.86879	368.155	4.2591e-36	1344.6
RGD1560915_predicted	-1.46098	1290.28	5.97246e-10	3552.09
RGD1560924_predicted	-0.94456	414.516	4.7302e-16	797.778
RGD1560967_predicted	-1.47398	245.311	4.2591e-36	681.443
RGD1560975_predicted	-0.783418	1410.27	0.00566135	2427.37
RGD1561062_predicted	-1.6392	459.164	4.74814e-32	1430.26
RGD1561113_predicted	0.579726	831.626	1.64857e-08	556.434
RGD1561143_predicted	1.33936	840.968	0.0147583	332.348
RGD1561145_predicted	0.857412	819.71	0.00304064	452.432
RGD1561219_predicted	-0.562416	5713.98	0.000852531	8438.06
RGD1561381_predicted	-2.15781	930.343	1.26415e-21	4151.55
RGD1561419_predicted	0.710162	439.956	6.92058e-08	268.924
RGD1561422_predicted	-0.875663	362.386	2.6906e-10	664.925
RGD1561464_predicted	-1.0847	206.828	1.80216e-08	438.669
RGD1561543_predicted	-2.17772	261.424	3.46398e-07	1182.78
RGD1561590_predicted	-1.17423	659.083	4.2591e-36	1487.36
RGD1561673_predicted	-0.840372	219.911	0.00608602	393.754
RGD1561694_predicted	-2.09022	6027.55	4.2591e-36	25666
RGD1561716_predicted	-0.726782	192.24	3.50646e-05	318.147
RGD1561749_predicted	-1.74741	326.114	6.51267e-35	1094.95
RGD1561797_predicted	-1.71294	688.07	4.2591e-36	2255.69
RGD1561848_predicted	0.971482	693.895	6.87221e-07	353.874
RGD1561853_predicted	-0.644302	335.273	6.02512e-06	524.027
RGD1561932_predicted	-1.44706	188.061	1.18911e-28	512.751
RGD1561940_predicted	0.582824	566.851	1.10245e-08	378.461
RGD1561956_predicted	0.94116	1263.84	3.96361e-36	658.227
RGD1561961_predicted	-1.14385	1119.98	1.86739e-27	2474.83
RGD1562028_predicted	-0.785601	254.952	7.86123e-12	439.489
RGD1562047_predicted	-1.85377	2107.84	1.07372e-28	7618.67
RGD1562052_predicted	0.626649	455.002	1.90072e-09	294.695
RGD1562067_predicted	-1.97297	252.719	4.2591e-36	992.113
RGD1562105_predicted	0.680729	517.804	2.95179e-09	323.032
RGD1562162_predicted	-0.596387	16267.3	2.36821e-11	24595
RGD1562178_predicted	-0.942204	2008.31	3.0625e-34	3858.89
RGD1562246_predicted	-1.57757	409.842	4.2591e-36	1223.24
RGD1562315_predicted	0.755251	4875.41	0.00700798	2888.4
RGD1562339_predicted	0.867649	684.235	0.00823954	374.988
RGD1562346_predicted	-0.684977	210.201	0.00813135	337.935
RGD1562408_predicted	1.70117	1891.13	3.96361e-36	581.591
RGD1562411_predicted	0.989934	821.826	0.00619533	413.79
RGD1562462_predicted	1.72074	1627.13	3.96361e-36	493.658
RGD1562513_predicted	0.757774	414.349	4.41747e-10	245.05
RGD1562523_predicted	-1.34787	213.873	1.80943e-26	544.385
RGD1562582_predicted	-0.603309	699.74	8.28465e-10	1063.04
RGD1562596_predicted	-1.58367	246.493	5.26119e-07	738.815
RGD1562639_predicted	-1.43503	440.024	3.8057e-17	1189.77
RGD1562646_predicted	-1.16713	211.571	2.30611e-28	475.112
RGD1562655_predicted	1.06498	1041.34	0.000177295	497.74
RGD1562795_predicted	0.952813	1380.89	0.00127535	713.403
RGD1562827_predicted	-2.78149	974.643	4.2591e-36	6701.25
RGD1562905_predicted	-2.43127	2023.34	4.2591e-36	10913.2
RGD1562920_predicted	0.60578	986.23	7.63042e-11	648.067
RGD1562949_predicted	-0.631684	375.116	3.80242e-12	581.194
RGD1562983_predicted	-1.20347	870.62	3.95058e-21	2004.97
RGD1562991_predicted	-0.562211	246.497	1.99183e-07	363.961
RGD1563091_predicted	1.69404	1038.99	0.00461195	321.112
RGD1563119_predicted	0.611279	390.931	0.000787878	255.91
RGD1563164_predicted	-1.54792	288.004	4.2591e-36	842.112
RGD1563216_predicted	-0.962541	1170.14	1.93894e-25	2280.3
RGD1563224_predicted	1.18469	554.409	3.96361e-36	243.895
RGD1563262_predicted	0.861124	426.986	2.91452e-06	235.066
RGD1563276_predicted	0.964707	1376.53	2.80982e-05	705.31
RGD1563387_predicted	0.765446	559.207	0.00154399	328.966
RGD1563438_predicted	-0.758512	2583.82	3.63127e-09	4371.16
RGD1563517_predicted	-1.20077	886.544	4.2591e-36	2037.83
RGD1563568_predicted	0.656064	400.866	0.000564941	254.392
RGD1563620_predicted	-0.680282	849.644	0.000276536	1361.52
RGD1563861_predicted	0.761611	9878.56	1.7167e-05	5826.74
RGD1563888_predicted	0.757549	646.109	2.45547e-05	382.174
RGD1563943_predicted	-1.18677	236.031	6.20833e-21	537.306
RGD1563952_predicted	0.934814	674.428	0.000904555	352.8
RGD1563963_predicted	0.962202	807.233	2.37958e-10	414.331
RGD1563970_predicted	1.46916	1072.19	3.96361e-36	387.268
RGD1564026_predicted	-0.617593	230.696	0.000215762	353.96
RGD1564040_predicted	-1.32987	543.52	3.35999e-16	1366.3
RGD1564042_predicted	0.586557	623.204	3.20446e-09	415.011
RGD1564130_predicted	-0.721244	777.259	1.06597e-19	1281.39
RGD1564163_predicted	0.598089	387.584	8.15072e-08	256.049
RGD1564316_predicted	0.550389	317.621	0.00266253	216.883
RGD1564450_predicted	0.764288	810.121	3.96361e-36	476.954
RGD1564460_predicted	0.654104	355.057	1.08611e-06	225.628
RGD1564596_predicted	-1.06307	206.584	1.07985e-23	431.63
RGD1564616_predicted	-1.95152	284.939	1.63971e-05	1102.09
RGD1564762_predicted	-1.26138	8576.8	4.84441e-11	20560.7
RGD1564801_predicted	-2.15286	1779.18	4.2591e-36	7912.16
RGD1564862_predicted	-0.99374	368.052	9.18961e-28	732.918
RGD1564914_predicted	0.633841	2000.88	1.41474e-14	1289.48
RGD1564921_predicted	-0.971471	910.087	2.76167e-05	1784.54
RGD1564930_predicted	1.07924	6122.81	0.000939588	2897.79
RGD1564936_predicted	-1.11709	191.477	2.24409e-07	415.331
RGD1564956_predicted	-1.96167	866.714	4.2591e-36	3375.95
RGD1565047_predicted	-0.570465	404.264	5.12195e-07	600.332
RGD1565196_predicted	0.569914	935.005	8.89801e-11	629.873
RGD1565247_predicted	0.802006	646.742	7.10942e-13	370.94
RGD1565297_predicted	-0.789415	511.692	7.65104e-13	884.395
RGD1565429_predicted	0.828285	12603.8	4.08128e-09	7098.44
RGD1565470_predicted	-2.57586	385.405	8.68833e-12	2297.89
RGD1565540_predicted	0.775546	1416.72	0.0301298	827.6
RGD1565584_predicted	0.633834	1089.99	1.60377e-11	702.456
RGD1565588_predicted	-1.72906	360.485	4.2591e-36	1195.05
RGD1565589_predicted	-0.810389	624.686	1.4915e-13	1095.5
RGD1565596_predicted	-1.35087	359.999	1.43649e-09	918.232
RGD1565675_predicted	0.639799	1686.23	0.0001535	1082.22
RGD1565734_predicted	-0.751875	232.176	2.05659e-10	390.98
RGD1565754_predicted	-2.16362	1026.98	4.2591e-36	4601.26
RGD1565768_predicted	0.600295	350.661	2.67888e-05	231.303
RGD1565785_predicted	0.932883	584.362	3.96361e-36	306.095
RGD1565815_predicted	-1.41587	418.114	4.2591e-36	1115.61
RGD1565927_predicted	0.788487	573.374	2.58173e-05	331.956
RGD1565965_predicted	-1.36785	286.22	7.24205e-26	738.691
RGD1565970_predicted	-2.17913	576.275	0.000271021	2609.84
RGD1565983_predicted	-0.617789	257.428	4.98371e-06	395.029
RGD1566117_predicted	0.722901	364.194	7.39315e-05	220.657
RGD1566119_predicted	-1.85734	3291.26	6.73513e-25	11925.5
RGD1566136_predicted	0.631009	4054.41	0.0122422	2618.03
RGD1566244_predicted	0.785084	757.284	0.00290999	439.466
RGD1566317_predicted	-0.645358	601.76	0.000157325	941.229
RGD1566336_predicted	-1.09734	275.394	3.96477e-16	589.233
RGD620382	-1.2506	420.905	1.10139e-32	1001.51
RGD735140	-1.31369	1019.1	3.69155e-14	2533.24
Rgs1	0.851565	387.129	0.000501784	214.541
Rgs12	-1.5504	308.658	4.2591e-36	904.054
Rgs19	0.773861	752.74	1.61971e-09	440.24
Rgs2	1.33579	4341.19	2.94333e-06	1719.87
Rhag	-1.78043	281.605	1.13651e-21	967.396
Rhd	-2.75956	1614.78	4.2591e-36	10935.1
Rhob	0.752486	1046.63	1.65303e-06	621.256
Rhoh	1.16669	6520.19	3.96361e-36	2904.38
Rhoq	1.01726	2025.67	6.70361e-07	1000.79
Rilpl2	0.943658	1780.55	3.96361e-36	925.731
Ripk1_predicted	0.674033	498.374	0.0209725	312.357
Ripk3	0.784341	678.951	7.19584e-15	394.211
Ripk5	-1.16896	640.112	5.48053e-33	1439.28
Ris2_predicted	-1.2412	191.477	3.68351e-20	452.642
Rkhd2_predicted	0.998315	1297.57	1.07203e-08	649.543
Rnase4	1.6752	5429.42	3.41606e-14	1700.08
Rnase6	1.13474	1636.71	5.97523e-11	745.389
Rnaset2_predicted	0.652	10453.5	0.0216004	6652.61
Rnf11_predicted	-0.912621	3326.32	9.59165e-28	6261.67
Rnf111_predicted	0.851233	1913.15	1.20249e-05	1060.48
Rnf114	0.626622	2008.47	4.55186e-06	1300.87
Rnf125_predicted	1.05201	848.868	6.12335e-11	409.407
Rnf149	1.20882	4977.81	7.83318e-11	2153.52
Rnf166	0.662838	413.355	0.00162262	261.089
Rnf167	-0.571259	2638.93	7.9887e-09	3920.97
Rnf181	0.598472	1102.42	0.000520075	728.098
Rnf31_predicted	0.811514	762.649	0.000120023	434.545
Rnf34	0.555084	726.861	7.09194e-06	494.714
Rnpc1_predicted	-1.68478	1633.91	3.5912e-06	5252.87
Rnpep	0.591637	2830.4	9.90916e-06	1878.22
Rod1	0.6555	461.249	0.000229285	292.826
Rom1	-0.69785	409.515	9.38193e-12	664.269
Rp1h	0.976934	2365.45	3.96361e-36	1201.79
Rpa2	-0.990861	664.047	4.54821e-24	1319.71
Rpa3_predicted	-0.903439	2241.39	4.2591e-36	4192.56
Rpia_predicted	-0.90524	2426.19	1.31445e-27	4543.9
Rpl30	-1.65249	5679.87	0.000198494	17856.2
Rpl5	-1.06862	572.325	1.36851e-05	1200.41
Rpo1-1	-0.678163	1822.31	7.13957e-20	2915.89
Rps29	0.666001	10875.2	0.00200433	6854.08
Rragd_predicted	0.748028	507.405	0.00101247	302.118
Rras2	0.984833	785.632	3.96361e-36	396.968
Rrm2	-2.86655	912.654	4.2591e-36	6656.18
Rsbn1l_predicted	0.552768	747.823	0.044248	509.799
RT1-A1	1.01719	902.482	4.71626e-05	445.895
RT1-A2	1.33218	14393.5	9.77318e-07	5716.65
RT1-A3	1.57397	4323.13	2.18031e-06	1452.07
RT1-Ba	2.02951	13526.2	3.96361e-36	3313.1
RT1-CE15	0.806298	1333.31	1.41474e-14	762.448
RT1-CE2	0.86207	583.063	0.000154305	320.779
RT1-CE5	1.49505	777.361	0.00168819	275.784
RT1-Db1	1.79027	11559	3.96361e-36	3341.94
RT1-M6-2	1.44985	3730.18	3.96361e-36	1365.47
RT1-N3	1.37018	1211.65	3.96361e-36	468.718
RT1-S3	0.975309	4082.61	5.54238e-07	2076.54
Rtn1	0.890123	1799.91	0.0207365	971.174
Rtp4_predicted	1.95234	2253.97	0.000238279	582.422
Rufy1	0.620119	1930.7	2.07802e-08	1256.14
Rwdd1	0.669592	803.144	0.000850545	504.925
Rybp_predicted	0.796357	1496.63	0.000250462	861.764
S100a11	0.629594	6095.22	9.97647e-06	3939.7
S100a8	-1.92336	2433.11	7.64128e-09	9228.89
Sag	-1.38322	220.55	9.8459e-35	575.304
Samhd1_predicted	0.796247	517.265	0.0138021	297.864
Samm50	-0.71278	2063.69	1.40735e-24	3382.3
Samsn1	0.782254	614.605	3.50377e-09	357.367
Saps3_predicted	-0.851789	976.822	0.000129199	1762.91
Sart2_predicted	1.11124	1417.23	7.99112e-14	656.034
Sass6_predicted	-0.747158	289.064	0.0189326	485.189
Sat1	1.14733	5177.85	3.68883e-08	2337.59
Satb1	1.06655	1614.83	3.08204e-09	771.019
Sav1_predicted	-0.617993	1753.96	2.30318e-18	2691.87
Sc4mol	0.931068	963.266	3.70686e-13	505.204
Sc5dl	0.55947	573.027	2.44921e-05	388.828
Scamp2	0.693746	1840.58	0.00125951	1137.93
Scd	1.18412	4139.45	6.7039e-14	1821.74
Scd1	1.32496	1541.96	6.49618e-07	615.492
Scp2	1.23937	2345.37	1.79418e-05	993.399
Scpep1	0.817364	7353.88	1.49771e-05	4173.17
Sdc2	0.626542	901.471	1.98448e-10	583.907
Sdf2_predicted	0.67349	1813.01	3.96361e-36	1136.74
Sdfr2_predicted	-0.559438	204.781	9.01991e-06	301.785
Sdpr	0.595175	880.047	0.0160182	582.56
Sell	1.78031	3437.79	3.96361e-36	1000.81
Sema4a	1.21931	2139.16	3.96361e-36	918.74
Sema4f	0.66659	522.526	0.000153694	329.188
Sema7a_predicted	0.845806	600.506	2.57916e-06	334.122
Sep15	0.732914	1910.72	0.0315029	1149.66
Sept1	0.943066	1567.95	3.73837e-06	815.53
Sepw1	1.07879	10397.6	6.09888e-06	4922.48
Serbp1	-0.55505	10037.9	6.20884e-13	14747.9
Serinc1	0.82319	2183.95	0.00195092	1234.35
Serp1	0.64939	9288.2	4.28631e-08	5921.69
Serpinb10	-2.08844	341.973	9.84513e-28	1454.37
Serpinb2	-1.08743	190.789	7.72325e-18	405.416
Serpinb6b	1.62269	6757.47	5.80105e-12	2194.35
Serpinb6b_predicted	0.573052	334.61	3.09162e-05	224.923
Serpinb9	1.39961	7132.77	3.96361e-36	2703.54
Serpine2	-0.711976	313.239	0.00514477	513.1
Serping1	1.01934	1730.29	1.25028e-13	853.621
Set	-0.584851	954.311	0.000660657	1431.36
Sgpl1	0.693752	428.423	1.18701e-10	264.87
Sh2b2	0.896247	839.505	5.60379e-05	451.051
Sh2b3	0.936066	1937.51	6.38292e-08	1012.65
Sh2d4a	-1.91017	332.631	1.25791e-31	1250.2
Sh3bgrl_predicted	0.826861	1115.05	6.2069e-08	628.612
Sh3bgrl3_predicted	0.579382	1631.64	1.54812e-09	1091.97
Sh3bp5	1.02014	651.055	2.94835e-10	321.015
Sh3kbp1	0.855957	2337.15	3.96361e-36	1291.27
Sip1	-0.611001	686.304	3.01832e-13	1048.2
Sipa1l1	0.665474	398.718	7.46016e-07	251.385
Sirpa	1.05495	10442	2.72623e-10	5025.87
Sirt2	-0.629401	459.924	0.00988191	711.467
Siva_predicted	-1.27213	1125.57	4.2591e-36	2718.45
Sla	0.971706	793.798	3.96361e-36	404.76
Slamf9_predicted	0.852144	472.385	0.0233555	261.683
Slc11a1	1.14179	630.12	1.14881e-09	285.568
Slc11a2	-1.79959	458.524	4.2591e-36	1596.21
Slc14a1	-0.626454	186.041	5.52929e-06	287.203
Slc15a3	1.00876	1041.7	3.96361e-36	517.695
Slc15a4	0.574425	2259.6	0.00271339	1517.45
Slc16a1	-1.9439	1090.5	4.2591e-36	4195.64
Slc16a10	-2.05807	274.999	2.26135e-24	1145.18
Slc1a3	1.34176	1478.94	7.34704e-07	583.5
Slc1a5	-1.20887	737.761	3.0175e-11	1705.38
Slc20a1	-0.587247	1650.46	0.00473052	2479.61
Slc23a3_predicted	-0.924592	196.454	2.61073e-13	372.898
Slc24a6	0.779616	1243.34	1.82151e-06	724.273
Slc25a15	-0.574736	394.243	7.57093e-08	587.188
Slc25a21	-1.57861	242.02	4.2591e-36	722.87
Slc25a39	-1.22792	1478.7	0.0013598	3463.55
Slc26a6_predicted	-0.723315	406.417	4.89452e-08	670.983
Slc26a8_predicted	-0.59225	213.094	3.73429e-07	321.26
Slc28a2	0.992775	804.155	3.96361e-36	404.096
Slc29a3	0.853499	798.131	4.51999e-10	441.718
Slc2a5	0.588544	385.773	0.000373351	256.544
Slc30a5_predicted	0.700658	1172.61	5.1637e-10	721.497
Slc38a5	-2.15821	886.699	2.42057e-21	3957.88
Slc39a2_predicted	-1.30286	251.46	2.78314e-10	620.395
Slc40a1	0.966494	14538	0.00159273	7439.8
Slc43a1_predicted	-1.06365	205.571	7.33832e-23	429.687
Slc4a1	-2.53386	776.871	2.3507e-21	4499.02
Slc5a3	0.704123	520.376	1.16508e-06	319.415
Slc6a20	-0.695109	187.356	1.05112e-08	303.33
Slc6a4	-0.847325	192.499	7.7827e-14	346.337
Slc6a9	-1.62328	250.616	4.2591e-36	772.083
Slc7a5	-1.35285	329.306	1.10736e-20	841.104
Slc7a6_predicted	0.755011	796.918	7.56435e-05	472.207
Slc7a7	0.998121	1331.56	1.8988e-10	666.645
Slc9a3r1	0.671886	865.229	0.00545864	543.092
Slc9a6_predicted	0.60466	709.3	2.48024e-06	466.454
Slco2b1	1.64541	1717.64	3.96361e-36	549.052
Slfn3	1.9576	1828.97	3.96361e-36	470.88
Slpi	0.893189	29801	3.96361e-36	16045.5
Smad1	0.864487	726.24	3.96361e-36	398.881
Smad4	0.845552	3183.51	3.96361e-36	1771.62
Smc2l1_predicted	-1.435	747.801	3.9546e-17	2021.92
Smox_predicted	-2.49258	818.273	4.2591e-36	4605.09
Smpdl3a	1.04262	10612.2	8.60206e-06	5151.64
Smtn_predicted	-0.562961	322.661	8.23411e-08	476.666
Snag1_predicted	0.735085	542.621	2.58288e-05	325.997
Snapap	0.72753	838.529	0.000168225	506.419
Snapc3	0.725092	1191.98	6.39543e-09	721.101
Snca	-1.5996	943.671	7.43119e-15	2859.89
Snf1lk	0.829609	1154.42	3.96361e-36	649.573
Snrpa	-1.27757	1499.91	4.2591e-36	3636.23
Snrpa1_predicted	-0.628292	859.357	3.48333e-17	1328.34
Snx10	0.969497	842.752	0.000183176	430.38
Snx14_predicted	0.721538	937.28	2.74787e-14	568.414
Snx15	-0.747412	474.323	1.75081e-13	796.283
Snx2_predicted	0.66615	6726.42	2.92313e-13	4238.9
Snx20	0.988989	997.976	4.39601e-10	502.811
Snx25	0.614741	1515.91	6.84986e-07	989.958
Snx4_predicted	0.613219	2280.16	0.000536265	1490.62
Snx5_predicted	0.827687	6553.47	0.00537518	3692.43
Snx6_predicted	0.720318	982.558	0.0023491	596.377
Sod1	-0.702204	8406.18	5.79045e-10	13676.8
Solt_predicted	-1.95476	542.398	4.2591e-36	2102.61
Son	0.60089	1925.69	8.21171e-06	1269.7
Sord	-0.956351	387.233	3.51449e-10	751.386
Sp110	0.715676	7418.98	4.48003e-06	4517.56
Spag5	-1.84606	286.285	8.22078e-31	1029.24
Sparcl1	0.747586	473.809	0.00245541	282.2
Spata6	0.613687	348.332	0.00168827	227.643
Spbc24_predicted	-2.06769	704.733	4.2591e-36	2954.34
Spc25	-1.86613	489.624	1.10284e-20	1784.94
Spcs2_predicted	0.770882	1500.04	0.0010045	879.113
Specc1	-0.696846	193.708	4.53469e-07	313.992
Spg21	0.998673	3902.68	3.96361e-36	1953.13
Sphk1	-1.30293	357.062	4.2591e-36	880.979
Spic_predicted	1.65581	3439.14	5.0527e-05	1091.44
Spin1	0.560502	477.981	0.000760627	324.103
Spint1	-2.01539	266.17	4.2591e-36	1076.1
Spint2	1.29548	3703.54	0.000132164	1508.83
Spon1	0.773422	518.676	0.0154822	303.44
Spr	-2.24053	670.464	4.2591e-36	3168.42
Spred1	0.760396	594.668	5.64136e-10	351.053
Sptb	-1.94748	245.24	4.2591e-36	945.893
Srd5a3	-1.08293	385.557	1.82293e-26	816.742
Srp14_predicted	0.8846	7956.36	7.43918e-08	4309.46
Srp19_predicted	-1.1263	2617.7	5.1174e-25	5714.41
Srpx	0.792828	1644.8	0.013885	949.396
Ss18	0.765383	2908.19	9.27722e-08	1710.88
Ssbp4	-0.569959	262.673	1.2403e-06	389.934
Ssr3	0.677379	4249.27	0.0301051	2657.07
Ssrp1	-0.747186	3172.78	3.04535e-05	5325.57
Ssx2ip	-1.49674	363.447	4.2591e-36	1025.66
St3gal2	-1.63466	996.915	3.07027e-32	3095.58
St3gal6	1.05394	2199.09	6.65308e-11	1059.2
St6gal1	0.62973	3704.08	1.81735e-09	2393.93
St8sia4	0.765277	513.964	3.29434e-08	302.386
Stap1	1.54729	1273.99	2.67575e-13	435.899
Stard3nl	0.776372	1072.36	0.00111959	626.078
Stat1	1.54003	1619.57	3.96361e-36	556.937
Stat3	0.63662	559.179	0.000325488	359.674
Stat4	1.30129	1084.57	3.96361e-36	440.08
Stat5b	-0.597021	372.114	5.45954e-09	562.855
Stk17b	1.10425	5218.24	1.31358e-10	2427.23
Stk39	0.753469	607.458	2.74787e-14	360.329
Stk6	-1.85014	255.325	4.2591e-36	920.538
Stmn1	-1.64548	1320.27	1.23651e-27	4130.48
Stom	-1.29772	524.477	1.87674e-18	1289.38
Stx12	0.595326	595.803	0.00157943	394.359
Stx7	0.879718	4601.22	1.6949e-10	2500.64
Stxbp1	-0.708849	653.897	0.00314723	1068.79
Stxbp3	0.559606	1642.51	0.00033938	1114.42
Sulf2	1.24292	1118.86	5.80349e-05	472.734
Sult1a1	0.821274	877.47	0.00279379	496.597
Sumf1_predicted	0.690839	640.249	0.0316213	396.63
Supt4h2_predicted	-0.843364	1187.37	8.73144e-33	2130.42
Suv39h1_predicted	-1.19523	1170.55	6.34792e-28	2680.32
Swap70_predicted	1.21034	4008.75	2.31283e-05	1732.45
Syk	1.21883	1136.89	3.96361e-36	488.444
Sypl1	0.892779	2608.3	3.96361e-36	1404.77
Tacc1	-0.786332	3363.9	2.96161e-30	5801.66
Tacc2	0.598104	386.287	0.00197273	255.189
Tada2l	-0.831885	295.441	9.38753e-06	525.888
Tap2	0.624311	477.493	0.0311339	309.764
Tax1bp1	0.719343	7357.52	0.00177668	4468.77
Tbc1d12_predicted	-0.942816	288.813	2.17317e-21	555.178
Tbc1d23_predicted	0.844953	1111.57	0.00246282	618.841
Tceb2	-0.625836	3148.21	2.57117e-10	4858.01
Tcf15_predicted	-2.03125	238.554	4.2591e-36	975.11
Tcf19	-1.30492	255.478	4.2591e-36	631.211
Tcf21	0.880752	5088.66	0.0117793	2763.57
Tcf4	1.02607	1234.1	3.96361e-36	605.998
Tcf7_predicted	1.3729	1609.63	7.01295e-11	621.501
Tcfdp2_predicted	-2.2997	564.03	4.2591e-36	2777.04
Tcirg1	0.647287	867.218	2.92313e-13	553.701
Tcrg	0.85563	1999.71	0.00513596	1105.09
Tcta	0.635055	855.584	5.5467e-07	550.925
Tec	0.739189	1334.69	0.00497734	799.578
Tegt	0.714935	2442.2	3.96361e-36	1487.87
Tep1	0.936841	1199.24	0.000226561	626.453
Terc	-1.77326	207.782	6.85269e-21	710.25
Tesk1	0.813073	1612.67	4.83208e-05	917.883
[truncated: 197 more rows]

## Sheet: Spleen old - young
SYMBOL	Fold	Spleen_old.AVG_Signal	Spleen_old.Diff Pval	Spleen_young.AVG_Signal
Aars	-0.957558	1179.58	9.44705e-33	2290.76
Abca1	0.592598	404.009	3.45359e-06	267.918
Abcb10	-1.8935	196.45	8.90235e-11	729.88
Abcb6	-1.97085	297.964	5.00454e-36	1168.02
Abcb7	-0.700422	310.43	3.60786e-13	504.443
Abcb9	-2.18421	202.47	3.60958e-36	920.185
Abcc3	0.680501	475.212	5.45857e-05	296.508
Abcg1	1.37642	5218.27	2.59093e-11	2009.94
Abcg2	-1.75791	288.179	3.60958e-36	974.641
Abhd14b	0.845349	936.906	4.19183e-09	521.459
Abhd4_predicted	-0.623872	2859.25	6.15225e-06	4406.12
Abhd6	0.568518	680.541	4.7403e-09	458.895
Abr_predicted	1.19481	2026.94	3.60958e-36	885.457
Abtb1	-1.47754	376.258	3.9861e-13	1047.78
Acp1	-2.06954	1394.69	3.60958e-36	5854.29
Acp2	0.63211	2762.88	0.000738606	1782.7
Acsl1	-1.41009	800.514	4.77101e-08	2127.39
Actr3	0.756855	7801.67	3.60958e-36	4616.91
Acvrl1	0.825967	1283.85	3.60958e-36	724.222
Acy3	0.583151	1132.34	0.014659	755.841
Acyp1_predicted	-1.00907	731.729	5.24395e-10	1472.69
Ada	0.908439	629.734	0.000411899	335.498
Adam8_predicted	-0.725409	256.249	1.51552e-11	423.675
Adap2	1.27696	2424.86	1.82014e-08	1000.65
Adar	0.689802	482.084	2.30749e-05	298.863
Adcy4	0.565755	766.627	0.0004634	517.935
Add2	-3.01738	561.976	3.60958e-36	4550.31
Adfp	0.872311	3872.85	3.68419e-11	2115.63
Adipor1	-0.585977	6981.87	3.99776e-06	10480.2
Adora1	0.595337	371.599	2.27652e-05	245.958
Adora2a	0.735383	810.024	3.56388e-13	486.548
Adora3	0.948047	1179.07	8.59776e-05	611.15
Adpgk	-1.0722	405.522	1.00543e-29	852.667
Adprtl1	0.616133	772.587	6.12756e-05	504.049
Afg3l2	-0.669574	330.15	3.60429e-10	525.138
Aga	0.569781	3514.14	3.4791e-05	2367.55
Agrn	0.749774	514.965	0.00045902	306.248
Aif1	0.846912	22720.5	3.60958e-36	12632
Akr1b1	0.821603	8599.33	3.60958e-36	4865.61
Akr7a3	-1.22722	200.802	2.0615e-31	470.108
Akt2	-0.639906	235.188	1.08057e-06	366.477
Alad	-3.47321	312.283	3.60958e-36	3468.09
Alas2	-2.04315	670.362	7.68701e-31	2762.85
Alcam	1.18496	992.662	1.31719e-06	436.608
Aldh3a2	0.82018	931.075	0.000102705	527.334
Alg8	-0.807058	290.911	5.60389e-16	508.99
Alms1_predicted	-0.599241	326.614	0.00620924	494.793
Alox12_predicted	-1.67868	414.47	3.60958e-36	1326.86
Alox15	-4.81594	500.96	1.88033e-08	14110.6
Amfr_predicted	-0.878522	290.411	4.83283e-16	533.918
Ampd3	-0.638224	502.339	0.0332757	781.847
Anapc1_predicted	-0.608899	315.276	0.00100979	480.826
Angel1_predicted	0.636637	420.684	2.67751e-08	270.589
Ank1_predicted	-4.41157	316.312	3.60958e-36	6731.79
Ankh	-1.00333	253.429	8.02981e-19	508.031
Ankrd15	1.23877	1927.35	0.000281355	816.679
Anln_predicted	-1.77286	216.14	3.60958e-36	738.616
Anp32b	-0.725499	340.301	2.09971e-09	562.679
Anp32e	-1.87298	472.826	3.60958e-36	1731.91
Anxa2	1.03823	1874.41	3.60958e-36	912.7
Anxa3	1.10597	11438.2	4.58973e-09	5314.09
Anxa4	1.39323	2779.17	3.60958e-36	1058.06
Ap1b1	-0.703076	480.644	1.45306e-06	782.474
Ap1gbp1	-0.65418	263.647	7.35098e-07	414.907
Ap2a2	-1.68373	609.233	3.60958e-36	1957.21
Ap2m1	-0.774726	1623.82	1.97205e-27	2778.13
Ap2s1	-0.636896	5412.92	3.75475e-08	8416.99
Ap3s1_predicted	-0.795011	906.695	3.13207e-11	1573.2
Apbb1ip	0.746504	668.115	1.67643e-08	398.227
Apeh	-1.58731	924.154	3.60958e-36	2776.98
Apobec1	0.998569	996.113	0.0014112	498.55
Apobec3f	-0.714034	610.548	7.57371e-13	1001.53
Apoe	1.15438	4591.4	3.71483e-11	2062.73
Apool	-0.563979	533.867	3.33294e-08	789.238
Aprt	0.735447	1267.31	0.0220084	761.188
Aqp1	-3.66102	551.429	3.60958e-36	6975.38
Aqp3	-0.613886	198.288	1.487e-06	303.456
Ard1_predicted	0.581958	777.218	0.000912098	519.226
Arf4	0.83144	5447.97	2.40831e-10	3061.59
Arf5	-1.63123	6811.23	3.60958e-36	21099.7
Arfgef1_predicted	0.919705	2472.69	8.387e-07	1307.11
Arhgap12_predicted	1.13695	1659.15	1.08758e-11	754.449
Arhgap17	0.56312	5128.64	7.77531e-06	3471.25
Arhgdib	0.727222	22027.2	3.60958e-36	13305.9
Arl4a	-3.03507	1480.36	3.60958e-36	12134.3
Arl6ip2	-0.926292	791.345	6.83305e-14	1503.86
Arl6ip6	-0.794548	1099.14	8.41115e-07	1906.49
Arpc1a	-0.562637	1647.94	1.61053e-13	2433.95
Arpp-19	-0.596962	1882.7	8.75889e-05	2847.64
Art3	1.41866	1871.45	0.00499623	700.034
Art4_predicted	-0.946917	210.886	2.83812e-16	406.535
Asah1	1.21452	5755.29	8.82731e-05	2480.05
Asb1_predicted	-1.21938	219.198	4.42964e-14	510.397
Asb2	1.19415	891.549	1.11775e-07	389.646
Asf1a_predicted	-1.50877	899.131	2.81361e-32	2558.63
Asf1b_predicted	-1.67459	266.661	6.4398e-30	851.259
Asns	-1.66627	293.135	1.34147e-06	930.386
Aspm_predicted	-2.47868	288.516	3.60958e-36	1608.15
Aspn	1.64794	1313.89	0.00499336	419.257
Atad1	0.68309	690.854	1.85985e-08	430.285
Atf1	-0.735607	544.298	4.34736e-17	906.31
Atg4b	-1.14788	322.182	5.90434e-33	713.916
Atg9a	-1.01526	765.71	3.93325e-28	1547.7
Atp13a1_predicted	0.758903	2681.73	5.28735e-12	1584.76
Atp13a2_predicted	0.712018	443.8	5.01233e-06	270.925
Atp1b1	1.25938	1833.47	3.73218e-14	765.887
Atp1b2	-1.50423	987.651	1.45285e-07	2801.7
Atp2a3	0.568611	4935.43	1.13787e-10	3327.79
Atp5b	-1.05826	9480.99	5.09918e-28	19743.4
Atp5g1	-0.677579	3803.46	6.34676e-07	6083.45
Atp5h	-0.564329	1348.98	1.91222e-13	1994.74
Atp5i	-0.587033	6511.71	1.37302e-16	9781.6
Atp6v0a1	-1.10807	329.843	5.29251e-09	711.003
Atp6v1e1	-0.583304	1222.22	0.000319645	1831.23
Atp6v1f	0.623244	3288.76	3.66715e-11	2135.1
Aurkb	-1.98173	864.433	3.60958e-36	3414.22
Aurkc_predicted	-0.726494	266.382	1.99927e-10	440.759
Aytl2_predicted	-0.900025	824.822	4.96186e-20	1539.2
Azin1	-0.846543	494.948	3.63993e-10	890.008
B3gat3_predicted	0.58952	699.213	1.25532e-08	464.672
B3gnt5	0.596861	320.94	5.4309e-06	212.202
B4galt6	-1.24758	1167.42	1.00727e-05	2771.95
Bag3	1.05737	1211.88	4.82868e-10	582.317
Bag5	0.652528	1228.56	0.00467179	781.563
Bambi	0.897107	911.274	0.00359323	489.32
Basp1	1.2397	1428.03	3.60958e-36	604.718
Batf_predicted	0.849313	961.462	3.60958e-36	533.659
Bcap31	0.818531	2258.59	3.60958e-36	1280.67
Bcas2_predicted	-1.84515	2497.02	3.60958e-36	8971.56
Bcat2	-0.684537	813.212	1.05732e-11	1306.98
Bcl10	0.76507	2411.36	2.17149e-08	1418.91
Bcl11b_predicted	1.1779	1120.02	2.06026e-05	495.043
Bcl2a1d	1.80288	5416.04	3.60958e-36	1552.25
Bcl2l1	-0.663812	191.211	2.37503e-06	302.928
Bcl2l13_predicted	-1.16779	557.012	3.60958e-36	1251.42
Bcl2l14	1.20498	710.118	9.13015e-11	308.032
Bcl6_predicted	0.801339	924.426	0.00575123	530.451
Bgn	0.605176	524.415	0.0457692	344.746
Bhlhb2	0.696491	529.735	1.07143e-09	326.884
Bhlhb3	1.84422	1410.33	3.60958e-36	392.786
Birc3	1.34667	1153.91	3.1296e-14	453.713
Blm_predicted	-2.54768	387.024	3.60958e-36	2262.9
Bloc1s2	0.60923	3266.12	0.000157958	2141.1
Blvrb_predicted	-2.18807	2005.02	3.60958e-36	9136.76
Bnip1	-0.555529	461.489	1.72453e-10	678.254
Bnip3	0.610243	794.062	3.43194e-05	520.179
Bnip3l	-1.25316	4867.7	4.12526e-28	11602.8
Bpgm	-1.34921	5367.85	1.65063e-08	13675.8
Bpnt1	0.585174	466.676	0.000183045	311.072
Brd7_predicted	-0.676623	493.306	3.35534e-16	788.498
Bri3	0.656207	5169.19	1.64236e-06	3280.08
Bst1	0.595457	1487.85	6.81506e-07	984.712
Btg1	0.801215	22743.3	3.60958e-36	13051.6
Btg2	-1.00258	1605.9	1.17827e-25	3217.54
Btg3_predicted	-0.82778	620.488	6.95956e-09	1101.34
Btrc	-2.25955	343.464	3.60958e-36	1644.65
Bub1_predicted	-2.23038	292.832	3.60958e-36	1374.14
Bub1b	-1.75598	220.505	7.06946e-13	744.769
Bud31	-0.872082	3003.53	1.38278e-27	5497.38
Bwk1	-0.853588	338.555	1.82812e-21	611.766
Bzw1	-0.551159	2359.57	2.17642e-06	3457.39
C1galt1c1	0.589259	718.619	0.00068991	477.655
C1qa	1.26755	10749.7	2.58069e-09	4465.04
C1qb	0.852673	11776.8	3.21073e-09	6521.48
C1qc	1.31066	10918.7	2.25453e-08	4401.74
C1qtnf7_predicted	0.673138	578.489	0.00496556	362.794
C1r	1.44319	10039.9	0.000136352	3692.21
C1s	1.50973	10495.3	1.63492e-07	3685.7
C2	2.50895	4547.65	3.39119e-08	798.95
Cab39l	-1.08427	883.749	5.65526e-22	1873.82
Cad_mapped	-0.591463	250.563	0.0188485	377.543
Cald1	0.589564	1539.26	5.81288e-07	1022.9
Calhm2	1.01636	836.327	4.45038e-07	413.45
Calm1	0.672518	2698.86	0.0191787	1693.29
Camk2n1	0.897105	710.991	7.0626e-12	381.776
Camp	-2.19731	381.786	1.42415e-05	1750.96
Camta2_predicted	0.628014	2316.03	1.87126e-07	1498.63
Canx	0.655686	731.908	0.000175513	464.596
Capg	0.773793	648.427	1.27743e-14	379.251
Capn2	1.10443	1840.85	1.09593e-07	856.15
Capza2	0.656838	6879.19	6.48652e-15	4363.24
Car1_predicted	-3.82801	1184.81	7.05687e-29	16826.5
Car2	-3.66567	1947.97	3.60958e-36	24720.6
Card11_predicted	0.961354	863.468	6.58359e-07	443.455
Carhsp1	-1.2948	847.256	6.313e-27	2078.68
Cask	0.590462	579.526	0.00237226	384.881
Casp1	1.27753	5668.89	8.1118e-06	2338.42
Casp11	0.841723	699.705	1.89915e-14	390.419
Casp8	1.13587	751.866	0.000897607	342.144
Cat	-0.949626	891.073	1.27756e-14	1720.99
Cbfb	0.942938	3829.18	3.60958e-36	1991.83
Cbl27	-0.677728	226.676	1.52471e-05	362.596
Cbx3	-0.663102	4763.54	4.87599e-21	7542.99
Cbx5_predicted	-0.776454	353.224	5.56917e-09	605.042
Cbx7	0.830765	907.659	3.60958e-36	510.314
Ccdc41	-0.892221	471.999	5.00456e-16	876.044
Ccdc50	1.02736	775.731	7.73349e-10	380.58
Ccdc51	-0.579774	271.447	5.88698e-08	405.709
Ccdc90b	0.688787	2676.08	0.00517192	1660.18
Ccl19_predicted	1.25778	3467.83	3.60958e-36	1450.2
Ccl2	1.05177	485.759	9.78918e-06	234.318
Ccl21b	0.61427	3980.41	0.034092	2600.24
Ccl5	1.00266	4973.67	0.037597	2482.26
Ccl6	1.80796	2017.36	0.0130499	576.146
Ccl7	0.938476	425.688	2.5818e-09	222.117
Ccna2	-3.40418	341.051	3.60958e-36	3610.59
Ccnb2	-3.49225	972.09	3.60958e-36	10939
Ccnd1	1.36654	1078.36	0.000705652	418.21
Ccne1	-2.09994	202.505	3.60958e-36	868.12
Ccne2_predicted	-2.65017	271.296	3.60958e-36	1703.03
Ccnf	-1.38062	196.64	1.21067e-34	512.01
Ccng2_predicted	0.585814	628.154	0.000100469	418.522
Ccnh	-0.607198	1678.36	0.0103879	2556.65
Ccpg1_predicted	0.623573	769.225	0.000141579	499.274
Ccr1l1_predicted	0.622747	397.849	0.000127924	258.376
Ccr5	2.01341	2991.68	2.68738e-05	741
Ccr6	1.56771	2382.42	3.60958e-36	803.697
Ccr7	0.683481	992.348	2.35612e-08	617.897
Ccrl2_predicted	-0.858974	384.837	3.03325e-06	697.997
Cd14	1.09706	764.19	5.03892e-06	357.236
Cd163_predicted	1.57371	2261.81	3.60958e-36	759.84
Cd164	0.824106	14981.5	1.47284e-11	8462.03
Cd19_predicted	0.893808	764.673	2.27914e-11	411.541
Cd1d1	1.2797	2063.02	3.60958e-36	849.719
Cd200r1	0.631394	554.111	0.000198984	357.708
Cd209b	1.19941	2080.8	0.00411999	906.09
Cd22_predicted	0.660852	442.638	3.95311e-09	279.971
Cd24	-0.688301	1992.74	5.45539e-22	3211.07
Cd247	0.907556	1321.25	3.60958e-36	704.34
Cd300le_predicted	0.599159	659.975	1.60868e-05	435.675
Cd302	1.24468	4195.71	4.66908e-06	1770.59
Cd37	1.00008	5321.35	3.60958e-36	2660.54
Cd38	1.40861	1388.11	3.7965e-05	522.865
Cd3e_predicted	0.580484	665.004	2.80187e-05	444.714
Cd3g	0.754961	4383.87	0.0476367	2597.72
Cd4	0.564569	350.867	2.50995e-05	237.241
Cd40	0.571071	403.056	0.00906427	271.304
Cd44	1.05369	1389.61	3.60958e-36	669.424
Cd48	0.64004	7507.26	0.000167853	4817.37
Cd52	-2.62098	245.301	3.60958e-36	1509.01
Cd53	1.64463	7019.39	9.68547e-06	2244.99
Cd59	-0.577352	1295.73	0.0033654	1933.37
Cd68	1.11486	5334.58	3.0595e-13	2463.17
Cd69	1.5288	1762.06	9.88496e-06	610.67
Cd74	1.52127	17063.2	7.24335e-12	5944.48
Cd79b	2.01006	2698.25	3.60958e-36	669.873
Cd82	-0.982324	1989.64	9.40011e-23	3930.82
Cd83_predicted	1.46001	9152.44	3.60958e-36	3326.83
Cd97	1.01456	1460.41	3.60958e-36	722.874
Cdadc1	-0.561576	383.699	1.28445e-05	566.294
Cdadc1_predicted	-0.579127	222.79	0.00222261	332.837
Cdc16	-0.961753	500.853	4.16332e-17	975.498
Cdc2	-3.07997	796.787	3.60958e-36	6737.6
Cdc20	-2.4259	312.637	3.60958e-36	1680
Cdc25a	-1.14158	388.612	5.69832e-29	857.363
Cdc25b	-1.86785	337.435	2.41364e-06	1231.6
Cdc26	-0.55718	656.148	0.00112981	965.45
Cdc27	-0.604839	410.194	1.01855e-07	623.826
Cdc6_predicted	-2.54802	218.182	3.60958e-36	1275.99
Cdca1_predicted	-3.03717	595.644	3.60958e-36	4889.5
Cdca2	-1.38688	206.955	2.24313e-14	541.213
Cdca3	-2.13335	207.044	3.60958e-36	908.371
Cdca4	-1.15718	385.561	6.18878e-12	859.881
Cdca7	-0.72881	310.248	7.38378e-08	514.165
Cdca8	-2.06181	319.576	3.60958e-36	1334.26
Cdh1	0.866884	1808.51	0.0297647	991.658
Cdk2ap1_predicted	-1.18377	847.824	1.71511e-34	1926
Cdk4	-0.874365	940.304	2.18541e-09	1723.77
Cdk5rap2	-0.911929	525.914	3.84831e-23	989.538
Cdkl1	-1.28009	627.588	2.6748e-09	1524.12
Cdkn1b	-0.616193	699.363	0.0373006	1072
Cdkn3_predicted	-3.20853	486.007	3.60958e-36	4492.68
Cdr2	-2.34107	347.64	3.60958e-36	1761.41
Cds1	0.610832	526.896	0.00559789	345.022
Cebpb	0.996956	3451.19	0.00135888	1729.24
Cenpc1	-0.901714	487.772	5.68202e-06	911.298
Cenpe_predicted	-1.2261	187.318	1.15713e-12	438.2
Cenpl	-1.9723	668.687	3.60958e-36	2623.89
Cenpt	-2.33118	201.883	3.60958e-36	1015.91
Centb1_predicted	0.879154	886.977	8.55963e-10	482.237
Centd2	0.828796	801.615	5.11386e-08	451.308
Cep152_predicted	-0.662519	205.744	5.28205e-08	325.661
Cep70	-1.16607	212.093	8.69535e-14	475.938
Cep76	-2.08746	270.148	3.60958e-36	1148.13
Cept1	0.969786	3881.94	7.39271e-12	1982.05
Cfd	1.21311	20311.4	3.60958e-36	8761.09
Chaf1b	-1.13254	202.456	2.79558e-26	443.873
Chd7_predicted	0.641719	448.774	7.80637e-08	287.641
Chek2	-1.17368	344.932	1.44771e-14	778.121
Chka	0.619429	492.524	0.000569814	320.598
Chn1	-1.36038	220.982	4.04158e-09	567.379
Chp	-2.1752	758.677	3.60958e-36	3426.55
Chpf	1.09895	961.309	3.60958e-36	448.793
Chst1	1.84433	4543.84	6.91189e-09	1265.39
Chst10	0.970487	723.53	4.7818e-06	369.241
Cias1_predicted	0.76569	399.911	3.7087e-09	235.217
Ciita	0.747482	518.789	0.000417923	309.012
Cited2	0.788288	2088.72	0.0285729	1209.43
Ckap4_predicted	0.640381	743.712	2.5361e-09	477.123
Ckap5	-0.779347	539.686	1.31209e-05	926.292
Cldnd1	0.717919	1330.4	0.000333369	808.846
Clec4a1	1.21409	1817.33	5.71061e-13	783.352
Clec4a3	1.34679	5095.32	1.99189e-10	2003.3
Clk3	-0.63912	238.657	0.000562769	371.679
Cln3	0.640206	563.768	1.21551e-06	361.726
Cln8	-0.610619	1400.62	1.06324e-06	2138.63
Clu	0.832927	7069.61	3.60958e-36	3968.8
Cmah	1.07773	1340.62	1.34383e-09	635.154
Cmas	-1.50734	868.107	5.97173e-18	2467.9
Cmpk1	-0.610107	4267.5	8.22486e-11	6513.79
Cmtm3_predicted	0.634892	698.47	4.06866e-07	449.807
Cmtm8	0.818988	541.687	9.01508e-09	307.05
Cnp	1.35826	3470.37	3.60958e-36	1353.63
Cnr2	0.840464	519.494	8.14531e-07	290.119
Col14a1_predicted	-0.827803	268.399	1.12686e-09	476.403
Col17a1_predicted	0.854685	630.027	1.61907e-13	348.396
Col1a1	-0.886432	233.908	8.22486e-11	432.402
Col3a1	-0.888132	514.5	8.96974e-07	952.225
Col4a1	-0.873187	1249.82	1.60868e-05	2289.3
Col8a1_predicted	-0.656044	498.998	0.000349066	786.299
Colec12	0.817058	781.544	0.0285343	443.603
Comt	0.614967	962.207	1.98746e-05	628.268
Cops5	-0.588558	1606.63	1.75155e-07	2415.97
Coq6	-0.675705	370.989	1.26967e-12	592.61
Coro1a	0.6098	14300.1	2.16058e-06	9370.68
Coro1b	0.73484	2161.3	3.08235e-06	1298.69
Cox4nb	-0.63182	627.866	9.61282e-10	972.891
Cox5b	-0.765698	3287.99	1.61716e-17	5590.21
Cox6a1	-0.617846	12370	6.07865e-07	18982.9
Cpeb4_predicted	-1.844	1317.37	9.45688e-31	4729.4
Cpox	-3.72882	423.829	3.60958e-36	5619.24
Cpsf6_predicted	-0.64376	1754.43	9.57183e-15	2741.11
Cr2_predicted	2.24622	2201.64	3.60958e-36	464.052
Creg_predicted	-0.700731	1326.45	0.00370665	2155.91
Crot	0.884957	1539.86	5.36432e-06	833.842
Cryab	0.663969	424.172	0.0128738	267.712
Cs	-0.692331	376.902	9.95428e-08	609.033
Csda	-1.42171	7437.05	1.65722e-07	19924
Csf1	0.834209	1215.16	0.00455128	681.571
Csnk1d	-0.581114	447.651	4.77777e-08	669.688
Cspg6	-0.619685	2503.33	2.60736e-09	3846.46
Cst3	0.928829	17071.2	7.97988e-11	8967.23
Cst7_predicted	0.57243	473.267	0.0022106	318.264
Ctbp1	-0.849032	9060.1	2.78753e-23	16319.9
Ctbs	0.699179	976.173	1.37471e-10	601.247
Ctgf	1.86634	4900.49	6.62906e-08	1344.05
Ctps_predicted	-0.629057	834.658	2.85106e-13	1290.84
Ctsc	1.256	2861.74	7.36814e-07	1198.22
Ctsg_predicted	-2.55744	259.326	0.00195844	1526.55
Ctsh	1.2957	2303.21	3.13014e-07	938.19
Ctsk	0.590177	1579.28	0.00289736	1049.06
Ctss	1.69723	11683.4	2.32918e-08	3602.89
Cttnbp2nl_predicted	1.2043	1999.12	9.88496e-06	867.577
Cugbp1	-0.748544	600.539	1.08134e-18	1008.96
Cx3cl1	0.553945	328.104	0.000409114	223.489
Cxcl10	1.63646	1149.39	6.52242e-05	369.694
Cxcl11	1.73518	4811.86	0.00324726	1445.35
Cxcl12	0.740769	18854.1	3.22463e-13	11282.7
Cxcl13	1.7816	7439.13	3.60958e-36	2163.75
Cxcl16	1.41866	835.227	2.54838e-18	312.425
Cxcl9	1.55532	1318.88	6.12604e-06	448.754
Cxcr3	0.600364	413.946	2.18249e-07	273.034
Cxcr7	1.68663	1478.12	5.52949e-14	459.182
Cyb5a	-1.24097	3099.95	3.60958e-36	7326.99
Cyba	1.07088	10687.8	3.60958e-36	5087.66
Cybb	1.47876	2167.55	3.60958e-36	777.71
Cyc1_predicted	-0.791241	1784.69	2.12278e-12	3088.51
Cyfip1_predicted	0.62632	1373.75	0.00246155	889.951
Cyp1b1	0.984031	1767.63	0.00314938	893.654
Cyp27a1	0.589067	557.921	5.5967e-06	370.891
Cyr61	0.714258	808.152	0.000948839	492.583
Cyyr1	0.965181	714.486	3.55408e-07	365.97
D123	-0.709246	916.837	1.84291e-21	1498.98
Dab2ip	0.65463	586.196	5.43141e-07	372.374
Daf1	-0.703339	204.21	1.91324e-06	332.509
Dag1	0.665421	2266.53	0.00883033	1429.06
Dazap1_predicted	-0.991726	913.651	7.70516e-09	1816.85
Dcir2	0.815859	430.773	2.00613e-06	244.709
Dck	-0.761072	254.426	3.95968e-09	431.189
Dclre1a_predicted	-0.927536	321.057	2.83546e-22	610.657
Ddb1	-0.825355	375.728	2.47823e-21	665.779
Ddef1_predicted	-0.630842	485.955	3.52163e-09	752.486
Ddit4	1.21018	1699.04	7.84676e-05	734.35
Ddx1	-0.58584	1175.32	3.48703e-15	1764.05
Ddx23_predicted	-0.57659	851.609	2.18694e-06	1270.02
Defa	-3.12094	1646.94	1.29587e-14	14327.7
Defb52	2.16539	2420.72	0.000107686	539.633
Dennd2d_predicted	1.26573	1797.23	3.60958e-36	747.446
Depdc1a_predicted	-0.829775	194.796	1.91521e-09	346.231
Dhfr	-2.27729	321.121	3.60958e-36	1556.69
Dlg7_predicted	-2.82464	418.706	3.60958e-36	2966.26
Dlst	-0.89454	447.821	1.04162e-05	832.507
Dnaja4	-2.40134	453.359	3.60958e-36	2395.06
Dnajb6	-1.10181	818.061	3.6572e-17	1755.75
Dnajb9	0.874602	920.67	0.000111009	502.138
Dnajc11_predicted	-1.20171	352.796	3.60958e-36	811.472
Dnajc9_predicted	-1.52336	666.452	2.65171e-11	1915.78
Dnase1l1	0.807049	982.549	3.60958e-36	561.576
Dnase1l3	0.966184	19222.6	4.0111e-07	9839.23
Dnase2a	0.744073	1089.65	6.48652e-15	650.578
Dnmt1	-1.50587	1051	1.22011e-16	2984.8
Dnmt3b	-0.653003	367.794	6.84732e-05	578.334
Dnpep	0.873178	1596.97	5.37484e-11	871.855
Dock11	1.01379	2109.3	1.84258e-18	1044.62
Dok3_predicted	0.641917	1301.25	1.86889e-06	833.918
Dok4_predicted	-0.676214	710.161	0.00183102	1134.8
Donson	-1.28677	1050.29	7.58874e-14	2562.5
Dph5	0.56173	1165.53	2.65869e-10	789.633
Dr1	0.577257	2693.81	0.0451544	1805.49
Dscr2_predicted	-0.629642	1632.5	0.000676832	2525.77
Dtx2	0.606201	1655.24	0.0146885	1087.37
Dusp22_predicted	1.16929	978.587	3.60958e-36	435.119
Dusp6	0.87844	3316.54	1.06668e-06	1804.05
Dynlt1	-0.612363	1037.47	2.6719e-16	1586.04
Dynlt3	0.610665	1704.56	0.0150384	1116.31
Dyrk3	-2.52431	241.113	3.60958e-36	1387.12
E2f1	-0.588037	207.531	3.07058e-05	311.961
E2f4_predicted	-0.823235	267.127	7.97796e-11	472.646
Eaf2	0.66309	490.57	0.000376827	309.807
Ear11	-4.73157	263.072	1.7869e-05	6989.06
Ear4	-2.4283	272.65	4.07491e-07	1467.57
Ebf1	0.665926	712.036	0.000345296	448.785
Ece1	0.680242	754.777	7.67441e-06	471.027
Ech1	0.602805	2951.85	1.50806e-10	1943.71
Ecm1	1.2775	1322.3	0.00591403	545.459
Ect2_predicted	-2.08056	236.867	3.60958e-36	1001.88
Edem2	0.596588	720.957	0.0475602	476.781
Eef1e1_predicted	-1.40476	1321.21	2.55549e-29	3498.23
Ehd3	-1.09127	229.53	3.45576e-27	489.04
Ehd4	0.958988	2747.99	3.60958e-36	1413.62
Eif2ak1	-1.64682	849.386	3.60958e-36	2659.79
Eif2ak2	1.05723	557.582	0.000124765	267.948
Eif2b2	-0.88328	1365.81	5.67048e-35	2519.32
Eif2b3	-0.555744	391.482	9.72639e-05	575.45
Eif2c2	-1.31697	259.727	1.94531e-18	647.089
Eif3s8	-1.00292	2652.24	3.02293e-12	5315.23
Eif4a1	-0.560793	2903.55	9.84761e-08	4282.96
Eif4a2	0.608013	6969.38	3.67215e-13	4572.61
Eif4e2_predicted	-0.882595	1660.3	3.98846e-32	3061.07
Ela2_predicted	-1.73482	214.859	4.41055e-05	715.132
Elavl1_predicted	-0.814535	604.709	1.34924e-15	1063.52
Elf1	0.611505	631.098	7.86669e-10	413.063
Ell2	-0.979579	2042.54	3.60958e-36	4027.66
Ell3	0.629879	693.212	2.78934e-08	447.975
Elmo2	0.913409	1380.18	5.92484e-05	732.775
Elmo3	-1.04298	316.858	1.13211e-17	652.882
Eln	-1.56687	221.706	7.18285e-33	656.828
Emb	-2.90473	742.415	3.60958e-36	5559.77
Emcn	0.881066	1193.7	3.60958e-36	648.138
Emg1_predicted	-0.669405	547.752	1.47096e-16	871.154
Emr4	1.21175	965.085	0.00241257	416.669
Enpp2	1.5089	3234.98	2.02069e-06	1136.71
Entpd2	0.57712	952.343	0.00566298	638.356
Entpd5	-1.53769	367.777	3.67916e-11	1067.77
Epb4.1l1	0.552402	413.666	0.0188582	282.072
Epb4.1l3	0.878973	1465.26	3.60958e-36	796.739
Epb4.2_predicted	-2.81289	272.642	3.60958e-36	1915.82
Epb4.9_predicted	-1.81475	209.623	4.04008e-26	737.449
Epdr1	-2.1197	213.555	3.60958e-36	928.116
Epor	-1.56413	238.781	1.05685e-27	706.073
Eraf_predicted	-2.30548	7281.33	3.60958e-36	35993.9
Ermp1	0.822737	1879.08	1.68786e-07	1062.37
Esm1	1.6739	962.17	5.87382e-09	301.549
Espl1_predicted	-0.840669	215.811	3.92758e-07	386.492
Ets1	0.910603	1826.54	4.14948e-10	971.65
Evl	0.980196	5795.28	3.60958e-36	2937.69
Ewsr1	-0.662228	2374.42	6.02859e-06	3757.57
Exo1_predicted	-1.22862	212.253	3.63553e-32	497.4
Exosc2_predicted	-0.632189	305.774	4.70813e-06	473.923
Exosc7	-1.0078	1679.83	3.60958e-36	3377.88
Ezr	0.727462	1635.12	0.0230829	987.556
F13a1	-0.970241	261.86	2.03838e-23	513.027
F2r	0.869199	3922.6	0.0116233	2147.43
F5_mapped	-1.86911	626.113	9.60932e-19	2287.23
Fabp4	1.69444	9880.01	0.000126643	3052.67
Fahd1	-0.69727	1565.45	1.7182e-12	2538.27
Fam105a	0.857037	1008.73	0.000420335	556.903
Fam108b1	0.625185	1603.19	0.0189103	1039.41
Fam33a	-0.832185	243.121	2.01085e-05	432.847
Fam38a_predicted	-0.903822	520.329	3.97732e-30	973.544
Fam58b	-0.590436	465.351	1.35225e-09	700.68
Fam96a	-1.03178	1211.29	2.84599e-27	2476.54
Fancd2	-1.45457	202.818	4.54007e-28	555.872
Farsb	-1.04844	689.263	3.95955e-07	1425.6
Fbln1_predicted	1.14122	1730.24	1.52521e-08	784.452
Fbxl5_predicted	0.652476	4277.69	0.00221351	2721.41
Fbxo11	0.558036	1107.71	9.50475e-07	752.386
Fbxo30	-1.77863	262.548	2.98582e-20	900.802
Fbxo34_predicted	-1.33358	230.54	3.60958e-36	581.024
Fbxo5_predicted	-2.5528	340.082	1.12611e-30	1995.51
Fbxo7	-0.978572	1862.62	9.21474e-24	3670.32
Fbxo9	-0.663184	505.49	9.73108e-13	800.481
Fcgr1	1.39803	2170.15	0.0066766	823.456
Fcgr2b	1.28145	781.119	2.26129e-08	321.339
Fcgr3a	1.67222	4147.42	3.65288e-11	1301.34
Fcgrt	1.01938	3804.75	2.07e-12	1876.99
Fchsd2_predicted	1.34525	2954.49	2.62919e-09	1162.85
Fech_predicted	-2.91604	1386.37	3.60958e-36	10464
Fen1	-1.73023	459.525	3.60958e-36	1524.61
Fgf7	0.833721	442.666	0.00153589	248.371
Fgr	1.05432	1009.67	0.000209286	486.18
Fis1	-1.00072	1663.06	3.60958e-36	3327.78
Fkbp9	0.57427	1486.1	0.0124156	998.102
Fkbpl	-0.600551	319.531	8.86064e-10	484.503
Fli1	0.590712	3317.95	0.000290095	2203.17
Fln29	0.967929	956.126	3.77117e-07	488.809
Flt3	0.551093	350.289	9.93113e-06	239.073
Fmod	1.82342	1324.93	0.00882985	374.358
Fndc3a_predicted	1.37584	1671.54	7.67366e-06	644.091
Fnsk_predicted	-2.43183	223.345	1.48262e-09	1205.12
Fntb	-1.4059	265.712	2.58372e-08	704.089
Foxm1	-0.700109	203.939	6.3318e-09	331.325
Foxo3_predicted	-1.3753	214.942	3.60958e-36	557.606
Foxp1_predicted	0.558028	1099.64	1.17207e-07	746.906
Frzb	1.32753	1351.71	0.000194915	538.591
Fuca2	0.650367	631.479	0.00571585	402.327
Fundc1	0.661897	1039.98	7.66308e-22	657.317
Fut4	1.30842	1694.22	1.22639e-06	684.064
Fxyd2	1.62921	1350.98	3.60958e-36	436.724
Fxyd5	1.2036	2648.04	3.60958e-36	1149.75
Fyn	0.609883	726.795	2.07614e-10	476.232
Fzr1_predicted	-1.01075	215.914	1.9264e-16	435.056
G6pc3	-0.684716	403.388	2.67599e-09	648.4
Gadd45a	-1.97572	676.321	3.60958e-36	2660.14
Galnt10	-0.559827	198.625	0.000269817	292.791
Gapvd1_predicted	-0.755269	281.769	1.02099e-05	475.611
Gas2l1_predicted	-1.02595	379.795	4.23528e-25	773.379
Gata1	-2.96616	220.621	3.60958e-36	1724.05
Gatad2b	-0.643311	384.156	8.70548e-13	600.016
Gbp2	1.77659	3419.18	2.57521e-05	997.965
Gch1	-3.47545	490.193	5.79335e-25	5452.34
Gclc	-1.99415	1486.3	1.23635e-33	5921.15
Gclm	-2.58077	1272.24	3.60958e-36	7611.3
Gda	-0.775242	4989.77	7.89911e-12	8539.89
Gdpd2_predicted	-0.612022	330.779	0.000168896	505.562
Gemin6	-1.2934	579.368	7.95459e-15	1420.06
Gfap	-2.21496	207.435	3.70828e-10	963.053
Gfi1b_predicted	-1.35616	201.283	2.49254e-19	515.289
Gga2	0.87849	714.826	3.60958e-36	388.82
Ggcx	0.663857	546.434	0.0165843	344.903
Ggh	0.968302	1529.15	0.0137096	781.56
Gimap4	1.14034	1129.74	3.60958e-36	512.511
Gimap5	1.13063	1006.18	7.55045e-10	459.542
Gins4	-0.760857	461.474	3.30297e-07	781.965
Giot1	0.744216	1884.71	0.00144723	1125.16
Git2	0.56498	1625.43	6.65723e-11	1098.73
Gjb2	0.659661	475.86	1.47864e-09	301.232
Glipr1	0.986457	5063.9	3.60958e-36	2555.83
Glo1	-0.619746	5449.11	7.16086e-18	8373.13
Glrx1	0.745968	6036.09	1.50549e-07	3599.13
Glrx2	-0.974228	1858.93	0.000107037	3652.03
Glrx5_predicted	-2.62946	2489.48	3.60958e-36	15404.7
Gltscr2	0.846585	9585.99	3.60958e-36	5330.77
Gm2a	0.617265	1459.84	0.000699312	951.68
Gmfg	0.593223	7508.86	1.04418e-08	4977.33
Gmnn_predicted	-2.08484	789.74	3.60958e-36	3350.3
Gmps	-0.795334	1441.7	4.15508e-18	2502.04
Gnaz	-1.71067	266.784	3.60958e-36	873.215
Gng11	-0.58031	1977.46	1.22584e-15	2956.64
Gnl2	0.791822	847.027	0.0401964	489.255
Gnmt	-0.677481	377.009	0.00603974	602.968
Gnpda2_predicted	0.672753	523.67	0.00166483	328.503
Gns_predicted	1.32998	4765.28	3.60958e-36	1895.5
Gp1bb	-2.16925	1483.3	5.99235e-16	6671.71
Gp5	-1.23076	206.16	6.31719e-17	483.838
Gp9	-2.35157	338.975	3.60958e-36	1730.06
Gpr19	-0.590149	205.137	3.22558e-05	308.815
Gpr4	-0.552722	223.953	5.17931e-06	328.505
Gpr65_predicted	1.41288	1039.96	3.60958e-36	390.572
Gpsm3	0.930094	1998.95	0.000996853	1049.1
Gpt	-0.580272	212.963	0.00199919	318.408
Gpx1	-1.12899	11386.9	8.22483e-24	24903.8
Gpx3	2.07451	5330.99	1.98809e-06	1265.66
Gpx4	-0.790711	4828.75	5.48967e-05	8353.39
Grap	0.915042	782.456	3.60958e-36	414.959
Grap2	-1.05518	213.774	1.64885e-23	444.217
Grem1	0.89639	465.185	0.0153762	249.911
Grn	1.16022	5203.3	1.34011e-06	2328.19
Gsdmdc1_predicted	0.591676	416.629	2.42415e-07	276.463
Gsr	0.604096	788.615	0.00156825	518.817
Gsta4	-2.25135	199.319	7.32287e-24	949.014
Gstm5	-1.3384	373.552	3.08434e-32	944.602
Gstp1	0.859672	3191.16	3.60958e-36	1758.58
Gstp2	1.09026	2065.88	0.00221159	970.294
Gtlf3b_predicted	-1.79665	236.623	1.17966e-31	822.054
Gtpbp2	-0.948658	282.61	1.06705e-23	545.458
Gzmb	-1.2685	514.259	0.00357392	1238.9
H2afz	-0.678244	16800.4	1.45981e-05	26883.8
H2-M10.6	1.18735	1804.68	7.26211e-10	792.448
H2-M3	0.667611	636.172	2.55306e-09	400.501
H2-Oa	0.679437	520.325	8.28782e-08	324.896
H2-Ob	0.72831	429.318	1.11864e-09	259.141
Hadh	0.691236	921.139	0.00358586	570.482
Hagh	-2.7696	971.218	1.59832e-30	6622.92
Harpb64	1.06473	6413.57	3.60958e-36	3066.09
Hat1	-1.58685	1423.78	3.60958e-36	4276.91
Hbs1l	-1.3428	1301.61	1.27706e-16	3301.43
Hcfc1_predicted	-0.564857	248.209	0.000855199	367.161
Hck	1.05894	1283.67	3.26478e-06	616.139
Hcls1	0.728292	960.162	1.61907e-13	579.571
Hcst	1.1558	1309.02	3.67709e-10	587.512
Hdac1_predicted	-0.654062	501.282	0.000444251	788.813
Hddc3_predicted	-0.560171	551.223	1.51105e-11	812.747
Hdgf	-1.72407	2373.27	3.60958e-36	7840.49
Hebp1_predicted	-0.565495	3262.82	0.00714918	4828.62
Hemgn	-3.73804	1534.27	3.60958e-36	20472.3
Heph	0.921328	1476.38	0.00116561	779.562
Herc1_predicted	-1.05296	348.669	2.24328e-24	723.413
Herc2_predicted	-0.776832	501.946	3.10718e-06	860.017
Herc4_predicted	0.567076	1511.18	0.024165	1020.02
Herc6	2.08608	1168.93	2.008e-10	275.305
Herpud1	0.964783	1880.13	3.60958e-36	963.297
Hhex	0.74881	2688.48	0.000326812	1599.9
Hif1a	0.563938	913.412	4.9123e-07	617.88
Hipk1_predicted	-0.937566	223.149	4.02878e-15	427.395
Hirip3	-1.04681	512.493	1.59052e-32	1058.79
Hist1h2bp_predicted	-2.31372	1611.99	2.16058e-06	8014.21
Hist1h4m_predicted	-1.4492	311.46	0.0136697	850.461
Hist2h3c2_predicted	-2.98877	317.496	1.72449e-05	2520.28
Hist2h4_predicted	-2.70989	220.457	0.00461663	1442.39
Hla-dma	1.16812	2016.41	3.60958e-36	897.307
Hla-dmb	1.14297	9686.64	2.37307e-10	4386.38
Hmbs	-3.8377	822.402	3.60958e-36	11758.4
Hmgb2	-2.82382	2286.13	3.60958e-36	16186.6
Hmgcs2	0.791266	466.007	0.000837759	269.276
Hmgn1	-0.875114	3404.68	0.0343334	6244.7
Hmgn3	0.742583	641.961	5.99086e-06	383.68
Hmmr	-2.24055	245.518	3.60958e-36	1160.26
Hmox1	0.966477	9734.07	8.09914e-09	4981.45
Hmox2	0.690099	491.167	0.000685183	304.431
Hn1	0.678925	2600.34	5.48209e-05	1624.25
Hnrpa2b1_predicted	-1.11151	1891.7	2.43233e-13	4087.41
Hnrpd	-0.932856	702.628	3.83062e-18	1341.35
Hnrpl	-0.685835	4375.88	6.73522e-10	7039.18
Hopx	0.701354	5594.03	0.00207438	3440.3
Hp	-1.10445	242.253	2.3498e-07	520.885
Hpn	-0.833283	197.605	3.5999e-09	352.08
Hps3_predicted	0.723641	575.436	2.27024e-12	348.465
Hps6	1.11053	1632.48	3.60958e-36	756.043
Hrasls3	1.02757	3393.31	4.52353e-09	1664.54
Hs3st1	0.716961	534.55	4.33148e-09	325.208
Hsd11b1	1.25164	1138.87	3.60958e-36	478.294
Hsd17b11	1.05871	1632.91	3.60958e-36	783.896
Hsd3b7	-1.38331	1070.53	5.45348e-28	2792.63
Hspb1	0.641667	996.107	0.00201291	638.477
Hspcal3_predicted	-0.83787	2323.17	4.96171e-06	4152.45
Htra1	0.623325	2605.15	0.000472216	1691.19
Ibrdc3_predicted	0.638403	760.962	4.31242e-05	488.86
Ibtk_predicted	-1.27581	235.676	9.46802e-24	570.653
Icam1	1.09662	1222.07	3.60958e-36	571.451
Icam2	0.700586	2384.62	1.4104e-11	1467.31
Id2	0.951212	8670.39	0.000317795	4484.31
Idh1	0.696835	1129.48	0.0202149	696.805
Ier2	0.616034	619.36	6.68128e-10	404.109
Ier3	-1.4346	463.486	0.026037	1252.84
Ifi204	1.16007	1227.55	0.00275928	549.315
Ifi27l	2.36814	6316.02	3.1968e-24	1223.38
Ifi30	0.718302	3662.81	3.39575e-12	2226.3
Ifi35	0.682329	813.076	1.64724e-06	506.675
Ifi44	1.43978	1162.73	2.45414e-07	428.609
Ifi47	1.18665	3967.63	0.0206896	1743.07
Ifit1_predicted	-1.51685	1043.12	1.51058e-05	2985.07
Ifitm1_predicted	1.00424	5021.26	3.60958e-36	2503.26
Ifitm3	1.14209	7283.79	6.60752e-05	3300.3
Ifitm6_predicted	-1.72001	265.97	0.000470916	876.209
Ifngr1	0.675659	2223.86	6.48652e-15	1392.24
Ifngr2_predicted	0.904267	2011.02	2.62775e-10	1074.5
Ifrd2_predicted	-2.38821	409.162	3.60958e-36	2142
Igf2r	0.702234	1489.44	0.000152867	915.442
Igfbp3	1.51095	1431.56	2.64866e-11	502.306
Igh-1a_predicted	5.48379	12912.8	3.59326e-05	288.561
Igj_predicted	2.50004	29031.2	6.72359e-12	5131.91
Igtp	0.819946	445.784	0.00366375	252.52
Il13ra2	0.861643	435.265	3.02668e-10	239.538
Il15	0.892835	606.198	0.0019485	326.471
Il16_mapped	0.820157	1095.34	5.47439e-08	620.378
Il18	1.62161	3033.7	4.53421e-06	985.87
Il1b	1.59145	2648.07	3.60958e-36	878.731
Il22ra2	1.88166	1467.9	8.547e-05	398.347
Il6ra	0.568005	524.909	6.21834e-06	354.077
Ilkap	-0.966673	1054.5	3.60958e-36	2060.83
Incenp_predicted	-1.18591	209.478	3.93164e-16	476.578
Inpp5b	1.00302	2819.81	1.82454e-10	1406.96
Inpp5d	0.710074	1542.95	0.00201291	943.19
Insig2	0.712873	799.195	1.1614e-05	487.592
Ipp_predicted	-1.44976	285.669	3.60958e-36	780.34
Irf1	1.07692	4896.19	0.000161355	2320.98
Irf5_predicted	1.17123	1084.58	3.73218e-14	481.598
Irf6_predicted	1.1051	933.175	3.60958e-36	433.804
Irf7	3.88587	3793.05	7.38659e-06	256.582
Irf8	0.640785	376.141	1.10719e-07	241.243
Isca1	-1.92373	1133.84	3.60958e-36	4301.8
isg12(b)	2.6379	13748.4	3.60958e-36	2208.83
Isg20	-0.875908	443.071	3.48957e-20	813.107
Isoc1	0.909989	1854.92	3.60958e-36	987.169
Itgad	2.02552	4602.74	3.60958e-36	1130.51
Itgb1bp2_predicted	0.778445	1392.85	0.00294258	812.021
Itgb2	1.02381	1288.35	1.17364e-05	633.63
Itgbl1	0.79417	523.731	7.50234e-07	302.022
Itk_predicted	0.696225	1028.58	1.38129e-09	634.823
Itm2b	0.867719	22105.9	3.60958e-36	12114.3
Itpr1	1.23106	1415.84	1.51535e-05	603.153
Jak1	0.572554	3136.94	1.01907e-06	2109.36
Jak3	0.713849	3023.08	3.78034e-09	1843.15
Jakmip1	0.58493	919.551	5.45131e-07	613.048
Junb	1.19082	1882.52	0.000275382	824.646
Kcnn4	-2.4453	643.57	3.60958e-36	3505.13
Kctd13	0.805234	651.165	2.60244e-05	372.642
Kdelr1	1.536	2484.74	2.5834e-11	856.836
Kdelr3_predicted	-0.566995	326.706	5.06785e-05	483.994
Kidins220	0.650195	2917.52	2.20847e-08	1859.02
Kif11	-2.24037	324.305	1.97789e-13	1532.4
Kif15	-0.853009	462.629	0.00648207	835.63
Kif20a_predicted	-2.37763	291.57	3.60958e-36	1515.23
Kif22	-2.93136	389.838	3.60958e-36	2973.8
Kif23_predicted	-2.62639	277.733	3.60958e-36	1714.94
Kif4	-2.31112	296.475	3.60958e-36	1471.31
Kifap3_predicted	-0.979848	250.384	4.8569e-23	493.822
Kifc1	-2.3764	372.71	3.60958e-36	1935.25
Klf1_predicted	-3.27453	273.978	2.1585e-34	2651.23
Klf3_mapped	-0.562284	235.302	0.0044155	347.448
Klf4	1.03157	1661.69	6.14561e-05	812.865
Klf5	-1.7941	240.193	3.60958e-36	832.988
Klf9	0.847212	1483.79	1.19287e-12	824.778
Klhdc8a	0.876408	625.669	5.52949e-14	340.815
Klhl13	0.81143	2273.01	0.00282506	1295.2
Klhl22_predicted	-1.11177	542.292	3.60958e-36	1171.95
Klhl25	-0.612558	196.211	4.51549e-07	300.001
Klhl6_predicted	0.569879	1020.52	1.17908e-05	687.5
Klra2	1.44023	775.357	3.60958e-36	285.725
Kmo	0.782816	606.452	1.55374e-08	352.489
Kntc1_predicted	-1.6157	263.161	3.60958e-36	806.483
Kntc2_predicted	-2.47112	263.488	3.60958e-36	1460.97
Lamp1	0.788674	8059.26	0.000155164	4665.31
Lamp2	0.669188	2932.88	5.7551e-05	1844.37
Lamp3	0.561296	320.149	3.18064e-05	216.963
Laptm4a	0.881114	13226.3	3.60958e-36	7181.2
Laptm4b	0.68132	860.324	0.00221848	536.493
Laptm5	0.990356	4758.08	6.48652e-15	2394.99
Lass5_predicted	0.596394	538.607	7.60382e-06	356.237
Lax1	0.866195	530.074	0.000127239	290.795
Lck_mapped	0.907998	1281.95	4.39757e-05	683.181
Lcp1	1.02054	22988.1	3.60958e-36	11331.6
Lgals3	1.03643	8755.04	4.78271e-07	4268.36
Lgals8	0.574689	753.189	0.0411406	505.715
Lig1	-1.73619	376.347	6.4983e-15	1253.81
Limk1	0.744313	599.03	3.68419e-11	357.592
Lincr	0.778709	527.348	4.11016e-10	307.385
Lipa	0.927692	528.989	0.0159274	278.089
Litaf	0.59152	984.422	0.0096145	653.305
Lmbrd1	0.99144	2328.71	2.24904e-07	1171.29
Lnp_predicted	-0.953037	269.512	1.64921e-17	521.76
LOC246120	0.83575	1159.88	3.60958e-36	649.87
LOC287111	-0.945615	213.923	2.4249e-09	412.017
LOC287132	-0.551045	437.82	2.71037e-06	641.471
LOC287622	-1.90398	258.622	3.60958e-36	967.881
LOC288515	-1.49536	417.296	3.60958e-36	1176.5
LOC288913	-0.841218	1263.28	5.09426e-26	2263.24
LOC289401	0.95938	7379.32	1.49001e-10	3795.02
LOC292072	0.737635	9365.55	2.51628e-14	5616.72
LOC292811	-0.581293	202.886	2.95866e-05	303.555
LOC293746	1.26494	1062.43	3.60958e-36	442.098
LOC294557	-1.41619	213.294	4.91294e-10	569.24
LOC294762	1.10456	821.226	2.46701e-05	381.905
LOC294942	1.51091	1595.58	0.000117331	559.872
LOC297481	0.71867	1354.41	6.2004e-08	823.017
LOC297591	0.830335	5667.37	2.26211e-10	3187.32
LOC297968	-0.888379	997.656	1.48268e-07	1846.76
LOC299002	-0.915365	262.812	1.22518e-20	495.676
LOC299406	0.969656	425.335	0.0245294	217.188
LOC299551	1.15031	582.48	3.60958e-36	262.424
LOC299740	1.70915	11118.5	3.60958e-36	3400.47
LOC299750	-0.656321	380.627	7.40467e-11	599.891
LOC299828	0.714887	1736.04	3.60958e-36	1057.69
LOC299949	-0.708087	312.406	5.86174e-09	510.358
LOC300024	-1.24607	297.716	2.0113e-08	706.166
LOC300760	-0.943163	3002.41	9.73788e-07	5772.85
LOC301067	-1.43099	468.138	3.60958e-36	1262.25
LOC303471	-2.02149	1319.37	3.60958e-36	5356.66
LOC304396	-0.821871	390.421	1.49721e-18	690.146
LOC304923	0.586836	503.017	0.000517522	334.909
LOC305350	-0.691909	1980.88	1.79271e-05	3199.96
LOC305633	1.16651	1341.85	1.14184e-06	597.791
LOC307332	1.13445	3895.83	2.77512e-13	1774.58
LOC307907	0.889658	3280.19	2.68279e-08	1770.46
LOC308350	1.45059	2553.99	0.0266636	934.432
LOC308990	0.700481	1200.11	7.40909e-06	738.51
LOC310086	-0.741794	863.487	0.000143868	1443.97
LOC310360	0.613046	2812.58	2.63865e-07	1838.91
LOC310382	-2.07804	215.247	7.58833e-18	908.84
LOC310395	-0.820616	268.134	3.69482e-14	473.568
LOC310615	0.833166	2319.67	6.48652e-15	1302.02
LOC310721	-2.22939	735.001	3.60958e-36	3446.69
LOC310839	-0.713071	601.268	1.66186e-19	985.653
LOC310946	0.570938	2469.8	4.26776e-07	1662.61
LOC311772	-2.17749	207.977	3.60958e-36	940.816
LOC312299	-1.28002	263.21	3.60958e-36	639.185
LOC313391	0.656853	435.223	0.00106682	276.044
LOC313824	0.680925	536.901	0.000186149	334.9
LOC314512	1.56416	665.689	0.00178763	225.119
LOC314521	2.02031	1299.73	3.60958e-36	320.389
LOC316130	0.858666	1609.76	3.60958e-36	887.721
LOC316373	-0.588811	594.101	1.96947e-06	893.531
LOC360258	-0.589473	2966.3	2.10726e-05	4463.39
LOC360888	-0.840361	273.399	1.14949e-17	489.52
LOC360910	1.45696	1256.39	0.0397146	457.652
LOC360975	-0.583742	2774.09	9.88496e-06	4157.62
LOC361269	0.844423	930.506	0.0139108	518.23
LOC361346	-0.753082	253.395	7.61526e-08	427.068
LOC361584	1.62777	979.777	3.60958e-36	317.044
LOC362010	0.647488	621.67	9.44485e-11	396.868
LOC362350	0.807955	3971.42	3.60958e-36	2268.44
LOC362420	-1.16773	212.166	1.03373e-23	476.647
LOC362564	0.62937	508.059	3.09166e-09	328.439
LOC362587	0.559521	3746.41	0.0234415	2542.04
LOC362792	0.954878	675.905	0.00218585	348.689
LOC362796	2.69388	12733.3	0.0239297	1967.9
LOC363174	-1.48333	197.318	3.60958e-36	551.69
LOC363326	0.897284	1508.01	1.29397e-05	809.647
LOC363410	-1.32797	220.391	7.1987e-33	553.291
LOC363782	0.66692	429.779	4.5383e-09	270.696
LOC363828	1.82212	3380.12	0.000132576	955.916
LOC364253	0.694589	1090.87	0.000420335	674.029
LOC364773	-0.590311	13465.2	3.90753e-06	20272.8
LOC365025	-0.875664	359.666	2.71283e-07	659.935
LOC365436	-0.981085	304.326	6.7257e-27	600.724
LOC365948	1.61262	1350.18	3.60958e-36	441.516
LOC366505	-0.72083	207.196	0.000523448	341.485
LOC366752	1.73292	804.496	1.22509e-05	242.027
LOC366758	2.6501	4074.03	7.06806e-07	649.028
LOC366769	0.891557	393.616	9.41857e-09	212.172
LOC367170	1.581	1230.49	3.60958e-36	411.293
LOC367229	-2.10806	785.808	4.09073e-11	3387.7
LOC367857	-0.650756	291.332	1.20008e-06	457.389
LOC497667	0.705405	426.191	7.57079e-08	261.37
LOC497674	-0.620301	200.412	2.15859e-05	308.072
LOC497689	0.655615	371.442	0.0256863	235.793
LOC497692	-1.04244	584.518	4.58114e-11	1203.93
LOC497693	-2.01628	1178.38	8.4457e-14	4767.01
LOC497706	0.908525	1171.22	0.00721485	623.943
LOC497712	0.666726	555.287	2.19166e-05	349.795
LOC497719	0.857961	1972.13	8.82121e-09	1088.09
LOC497722	-1.29335	288.675	3.56976e-22	707.534
LOC497726	0.861525	666.061	1.0268e-13	366.58
LOC497728	0.645067	452.818	5.00598e-05	289.561
LOC497733	-1.31389	474.277	6.79072e-06	1179.1
LOC497747	-0.651968	198.612	8.62544e-07	312.081
LOC497761	0.686077	509.78	1.28705e-10	316.849
LOC497766	0.959582	1927.42	0.00438994	991.088
LOC497777	0.882254	1170.74	0.000734133	635.15
LOC497793	0.946338	1281.61	0.0474793	665.089
LOC497811	1.86336	2864.88	5.05971e-07	787.371
LOC497836	0.58823	701.228	0.0191686	466.428
LOC497876	-0.586408	306.606	1.36056e-06	460.37
LOC498010	-0.747986	230.425	2.95213e-07	386.987
LOC498015	-0.549997	216.447	9.49941e-06	316.897
LOC498072	-2.5703	2167.75	3.60958e-36	12875
LOC498208	1.27005	1186.03	5.61754e-11	491.782
LOC498212	-0.675778	635.519	5.16553e-11	1015.22
LOC498245	0.56472	3602.81	0.0464622	2435.81
LOC498279	0.903571	18922.4	7.6964e-09	10115.2
LOC498327	1.03599	903.667	2.4102e-09	440.701
LOC498329	0.812221	877.326	8.86064e-10	499.641
LOC498371	0.757725	409.307	1.17691e-10	242.076
LOC498433	-1.6889	2014.9	3.60958e-36	6496.26
LOC498449	0.933629	5665.41	0.00206301	2966.07
LOC498557	0.77715	737.787	0.0225245	430.512
LOC498669	0.783175	3243.5	0.048492	1884.76
LOC498733	-0.92411	572.429	1.41334e-32	1086.19
LOC498736	-0.566198	4276.2	5.56283e-05	6331.41
LOC498765	-2.5154	219.909	3.60958e-36	1257.34
LOC498799	0.700951	2554.33	0.0390644	1571.34
LOC498829	-1.28207	251.381	3.98128e-09	611.33
LOC498989	-1.38518	1173.47	1.73829e-14	3065.17
LOC499056	0.617105	1096.78	5.03797e-05	715.073
LOC499078	1.46174	743.947	0.00399698	270.095
LOC499136	-1.24711	457.2	6.68721e-24	1085.23
LOC499148	0.764463	1633.59	1.58535e-08	961.65
LOC499180	-0.753063	410.24	1.10333e-16	691.405
LOC499372	0.674291	1932.73	0.0203727	1211.13
LOC499501	-0.795462	2211.46	1.08945e-05	3838.28
LOC499531	0.578822	6383.96	0.00552582	4274.12
LOC499555	0.724302	1473	0.0177693	891.591
LOC499569	0.601539	424.116	0.000430233	279.514
LOC499654	0.654875	455.636	3.51909e-09	289.388
LOC499675	-2.14256	544.864	2.05035e-33	2405.82
LOC499775	1.11461	4830.13	3.60958e-36	2230.64
LOC499900	0.631538	464.088	8.92087e-09	299.563
LOC499941	0.704058	694.119	6.12688e-06	426.08
LOC499959	-0.957182	222.487	2.76872e-09	431.961
LOC500015	1.92128	3298.98	3.60958e-36	870.997
LOC500040	0.559668	2415.88	0.00180093	1639.07
LOC500054	-0.701649	931.901	2.62068e-09	1515.61
LOC500067	-1.28694	1139.74	3.60958e-36	2781.07
LOC500177	3.53757	15617.3	0.000286883	1344.91
LOC500180	3.5531	20108.5	0.000454989	1713.13
LOC500181	3.59697	17287.6	0.0134282	1428.69
LOC500183	2.94812	28019	1.89399e-06	3630.61
LOC500194	2.67123	19050.3	0.000114276	2990.76
LOC500199	0.751674	1397.78	5.77611e-05	830.164
LOC500251	-1.305	332.679	5.83918e-27	821.994
LOC500297	0.749672	631.899	1.0268e-13	375.815
LOC500344	0.699409	2648.58	0.0139382	1631.06
LOC500374	3.51381	17221.7	0.0045994	1507.69
LOC500614	-0.906034	586.334	3.245e-09	1098.72
LOC500643	1.43631	2477.87	0.00100979	915.601
LOC500668	0.570888	517.096	0.000253313	348.11
LOC500721	0.953055	574.096	3.60958e-36	296.542
LOC500733	2.31541	7859.05	0.0475602	1578.92
LOC500734	2.93834	15067.7	0.0275794	1965.7
LOC500745	3.0193	2307.42	3.60958e-36	284.594
LOC500855	0.574285	8676.03	5.56697e-12	5826.99
LOC500904	1.18777	781.293	4.7815e-08	342.972
LOC500916	0.660075	4602.22	0.0368717	2912.49
LOC501052	-0.649675	392.97	2.10992e-12	616.497
LOC501188	-0.861958	208.079	2.03335e-14	378.184
LOC501211	-1.86178	550.997	2.30979e-09	2002.63
LOC501280	0.653219	7044.1	2.62892e-05	4479.06
LOC501441	-0.737075	1002.58	0.00355494	1671.09
LOC501506	0.753615	780.357	1.97557e-09	462.842
LOC501633	0.575674	435.707	2.94853e-07	292.348
LOC501681	-3.36816	496.557	3.60958e-36	5127.28
LOC501706	-0.668176	392.032	0.00169886	622.964
LOC501934	-0.798229	843.542	1.00625e-06	1466.89
LOC502542	-0.551555	479.875	3.03189e-05	703.336
LOC502802	1.85158	1252.43	0.0255075	347.035
LOC502820	3.21396	22213.7	0.00116384	2394
LOC502831	2.67921	6958.95	0.000552022	1086.48
LOC502843	2.52699	12105.8	0.000679185	2100.36
LOC502844	1.85526	1288.51	0.0494312	356.122
LOC503078	2.16955	1235.63	8.69724e-05	274.656
LOC678896	-0.747825	345.665	4.37281e-14	580.461
LOC679430	0.739857	445.195	6.18465e-11	266.582
LOC679663	-0.643918	3046.96	0.00827807	4761.08
LOC680128	-0.980402	304.843	3.46124e-08	601.46
LOC680665	1.26273	1634.16	3.60958e-36	681.044
LOC680847	-2.72613	2844.49	3.60958e-36	18821.3
LOC681252	0.939753	1060.99	8.23329e-05	553.116
LOC681932	-1.53467	2031.91	1.83791e-17	5886.88
LOC682159	-1.18796	282.06	1.68445e-28	642.62
LOC682174	-0.776384	1087.2	5.90795e-20	1862.2
LOC682303	-1.00599	338.222	5.86788e-07	679.26
LOC682323	-0.833895	2106.32	2.56735e-18	3754.5
LOC683618	-1.29776	1229.56	1.02296e-16	3022.84
LOC683919	0.907532	795.267	1.30109e-09	423.954
LOC684490	-1.66763	522.403	3.60958e-36	1659.64
LOC684525	0.579892	466.717	0.0259402	312.24
LOC684681	-0.888781	379.221	2.08048e-15	702.17
LOC684872	-3.38246	281.359	7.34373e-05	2934.16
LOC685491	-0.777278	4848.75	1.82546e-13	8310.24
LOC685579	-1.47967	270.037	4.83604e-06	753.092
LOC685909	-1.35736	5274.21	3.60958e-36	13513.4
LOC686087	-0.646313	348.281	2.62775e-10	545.116
LOC686344	-0.916704	368.881	6.72498e-07	696.373
LOC686771	-0.561111	340.781	0.00021475	502.79
LOC687248	-0.967918	1885.55	4.53232e-32	3688.16
LOC687298	0.804981	15954.3	1.24871e-11	9131.78
LOC687334	-2.23084	365.864	3.60958e-36	1717.39
LOC687582	-1.12313	210.184	8.22439e-23	457.821
LOC687799	-0.84649	390.092	0.000713864	701.432
LOC687840	-3.02303	240.438	3.60958e-36	1954.46
LOC688296	0.826423	380.807	3.43194e-05	214.747
LOC688528	0.622552	2314.16	0.00742815	1503.1
LOC688785	0.622388	3460.22	1.11894e-05	2247.74
LOC689820	-1.2119	1184.7	7.17818e-21	2744.25
LOC691575	0.56436	349.138	6.29037e-06	236.106
Lonp1	-0.859949	538.099	2.30231e-16	976.635
Loxl2_predicted	-0.599285	276.323	0.0018537	418.62
Lpar1	1.03487	1226.02	2.61101e-09	598.373
Lpin2_predicted	-0.750382	221.313	4.15393e-08	372.301
Lpl	0.826381	12946.6	0.0174106	7301.15
Lpxn	1.33489	1053	3.60958e-36	417.433
Lrba_predicted	0.73216	360.959	0.000200268	217.298
Lrp1	0.7281	685.268	6.12756e-05	413.696
Lrrc42	-0.627225	645.447	3.10373e-09	996.953
Lrrc8c	0.686567	1108.2	1.95462e-05	688.559
Lrrc8d	0.925087	1725.23	4.59551e-05	908.589
Lrrk1_predicted	1.15652	2294.78	0.000195358	1029.42
Lrrk2	0.781478	510.456	3.80341e-08	296.968
Lsm3_predicted	-0.602407	2303.95	1.23976e-06	3497.97
Lsm5_predicted	0.563477	3369.5	6.58277e-07	2280.04
Lsm7_predicted	-0.646642	1403.94	1.46468e-11	2197.89
Ltb	1.34288	3397.28	7.51875e-08	1339.32
Ltbp1	0.704404	1661.26	0.0285343	1019.51
Luc7l_predicted	-0.734632	287.262	9.78648e-14	477.996
Luc7l2_predicted	-0.727501	540.899	1.45734e-19	895.604
Luzp5_predicted	-1.1088	240.734	5.96295e-18	519.183
Ly49si2	1.23887	755.398	0.00791424	320.066
Ly6c	1.99028	2659.67	8.52774e-10	669.411
Ly6e	2.78625	7790.48	3.60958e-36	1129.33
Ly78_predicted	0.998254	675.842	0.000282727	338.33
Ly86_predicted	1.66266	4170.81	3.60958e-36	1317.37
Lyar	-0.746353	2392.55	3.00152e-05	4013.61
Lyl1	-1.22012	2425.87	7.79587e-24	5651.45
Lypla1	0.799603	3067.31	3.27636e-05	1762.19
Lztr1_predicted	-0.695743	298.514	4.93494e-10	483.509
M6pr	0.601468	2411.01	1.02842e-09	1589.06
Mad2l1_predicted	-1.05422	199.173	3.1049e-21	413.602
Maf	0.629599	1664.66	0.000992813	1075.96
Mafb	1.30135	2116.44	3.60958e-36	858.741
Mafg	-1.13405	2392.41	1.07425e-15	5250.73
Mafk	-0.877061	772.127	2.85899e-09	1418.11
Mak3_predicted	-0.87841	740.097	6.84505e-27	1360.56
Mal	0.773295	1797.63	7.66606e-06	1051.76
Man2b1	0.613599	1488.92	1.08317e-05	973.106
Map2k1	0.9136	4604.41	3.20273e-11	2444.29
Map2k3	-1.9002	2596.7	1.14679e-27	9692.56
Map3k3_predicted	0.694276	878.852	0.0112474	543.147
Map3k8	1.25717	732.236	0.0120191	306.34
Map4k1_predicted	0.651982	2835.51	3.78489e-06	1804.54
Map4k3	0.944799	973.598	1.00077e-07	505.786
March2	-0.999355	4200.51	2.13403e-23	8397.26
March3	-2.09182	633.683	3.60958e-36	2701.29
March8_predicted	-2.11326	242.378	3.60958e-36	1048.69
Mare	-0.5682	236.002	1.05074e-06	349.913
Mast2_predicted	-1.26281	301.747	1.0892e-22	724.08
Mboat5	-1.23811	653.935	2.60379e-24	1542.56
Mca32	0.584254	498.771	9.25626e-06	332.677
Mcart1	-0.599025	505.019	9.64276e-09	764.949
Mcee_predicted	0.575208	903.864	4.10327e-06	606.664
Mcm10_predicted	-1.19486	207.546	1.68445e-28	475.119
Mcm2_predicted	-2.06218	597.975	3.60958e-36	2497.25
Mcm3_predicted	-0.748313	440.93	2.64363e-05	740.686
Mcm4	-1.43108	251.324	2.66449e-32	677.693
Mcm5_predicted	-1.18939	209.981	3.72479e-25	478.875
Mcm6	-2.22275	1091.38	3.60958e-36	5094.35
Mcm7	-2.08643	675.523	3.60958e-36	2868.92
Mcpt10	-1.40313	320.996	4.84542e-07	848.953
Mcpt8	-1.33762	193.735	1.45854e-07	489.635
Mcts1	0.862185	2365.95	0.0177092	1301.55
Mdm1	-0.911945	475.685	7.58326e-23	895.041
Mecr	-0.789267	268.409	1.39986e-14	463.864
Med25_predicted	-1.06163	1196.95	2.32248e-18	2498.37
Mefv	1.34735	941.984	5.82293e-09	370.212
Memo1	-2.08027	652.958	3.60958e-36	2761.28
Metap2	-1.3272	1633.47	5.65343e-16	4098.62
Metrnl	0.972537	1325.51	4.40933e-13	675.494
Mfge8	1.42223	10385.3	3.60958e-36	3875.13
MGC105567	0.807756	383.758	9.70353e-10	219.229
MGC105647	0.829213	3078.11	3.60958e-36	1732.47
MGC105649	0.680911	454.748	5.45021e-08	283.659
MGC112775	-0.901337	622.129	8.8321e-32	1162.01
MGC112830	-1.13021	1968.74	2.54568e-08	4309.38
MGC114381	-1.12068	260.856	1.59382e-24	567.231
MGC114417	-0.751275	1759.6	5.98817e-18	2961.89
MGC72614	0.9169	2478.33	9.16343e-12	1312.64
MGC72974	-1.13967	554.343	3.60958e-36	1221.39
MGC73003	-0.890179	411.3	2.57555e-26	762.305
MGC94190	0.780324	2614.34	0.00052335	1522.16
MGC94600	0.69766	496.378	7.66066e-05	306.052
MGC95208	0.723271	1109.31	8.0379e-05	671.932
Mgl1	1.08807	728.03	3.96795e-08	342.459
Mgll	-0.896119	424.545	2.94176e-05	790.101
Mgmt	0.556577	446.559	5.10728e-05	303.621
Mgp	0.648372	7713.37	2.46109e-07	4921.13
Mgst1	0.884498	6356.27	0.00280119	3443.04
Mgst3_predicted	-3.0132	280.334	1.3204e-21	2263.28
Minpp1	-2.62734	1513.86	3.62346e-35	9353.9
Mitd1	0.800848	818.939	3.60958e-36	470.08
Mki67_predicted	-2.82207	246.023	3.60958e-36	1739.81
Mkl1_predicted	0.942146	2091.42	8.8425e-10	1088.49
Mkrn1	-1.79811	1660.19	8.27145e-14	5773.56
Mmp12	2.16115	968.404	3.60958e-36	216.513
Mmp8	-0.814728	196.644	4.77389e-07	345.89
Mobkl2b_predicted	0.95255	483.063	3.60958e-36	249.607
Mobkl3	0.594044	1114.85	0.00101326	738.569
Mocos_predicted	0.576324	455.979	0.000813084	305.812
Mpeg1	1.18703	604.633	9.64446e-11	265.559
Mpg	-0.553725	222.286	5.46773e-06	326.287
Mphosph1_predicted	-1.40534	212.628	5.40623e-17	563.21
Mpo_mapped	-2.69177	270.786	1.06716e-19	1749.57
Mpst	-2.33375	742.426	3.60958e-36	3742.67
Mrc1_predicted	0.868069	1820.84	0.000446608	997.601
Mrlcb	1.27364	2623.76	0.0101906	1085.22
mrpl11	-0.577367	1079.52	4.74129e-12	1610.77
Mrpl22_predicted	-0.593446	1472.09	0.000302895	2221.16
mrpl24	0.684051	636.627	1.03595e-11	396.246
Mrpl27_predicted	-0.715358	1122.69	3.92727e-07	1843.33
Mrpl37	-0.874221	930.64	1.11224e-32	1705.88
Mrpl51_predicted	-0.581754	297.619	7.39243e-07	445.437
Mrpl52_predicted	0.57208	5171.19	1.4995e-09	3478.38
Mrpl53_predicted	-1.14792	891.832	1.37797e-22	1976.25
mrpl9	0.592751	3373.94	2.5198e-06	2237.18
Mrps12_predicted	-1.13668	2046.01	3.60958e-36	4498.67
Mrps14_predicted	0.556553	579.048	7.40836e-08	393.709
Mrps5_predicted	-0.618858	731.193	5.92502e-09	1122.86
Ms4a1_predicted	1.26669	10314.9	3.60958e-36	4286.99
Ms4a11_predicted	2.64151	5227.33	0.00043051	837.737
Ms4a4a_predicted	0.731221	538.658	2.25696e-05	324.484
Ms4a6a_predicted	1.55424	5631.59	1.0665e-08	1917.6
Ms4a7_predicted	2.06139	1577.41	1.28982e-07	377.925
Msh2	-0.62401	613.756	6.72172e-12	945.891
Msh6_predicted	-0.632861	1130.65	0.001312	1753.23
Msn	0.84917	1391.69	8.33519e-13	772.534
Mt1a	-2.30832	1386.53	3.60958e-36	6867.56
Mterfd1	-0.689088	930.259	2.02769e-07	1499.82
Mtfr1_predicted	-1.46601	232.141	2.84614e-14	641.303
Mthfd1	-0.661611	2200.8	8.58199e-16	3481.34
Mtpn	0.559964	955.75	1.19987e-08	648.303
Mtvr2	-1.26989	1905.4	3.60958e-36	4594.74
Mvp	1.5047	1340.41	3.60958e-36	472.365
Mx1	3.57114	9601.46	3.60958e-36	807.824
Mx2	4.11903	6348.4	3.60958e-36	365.353
Mxd1	-1.42262	201.21	5.19289e-06	539.389
Mxd3	-1.00871	216.651	8.36835e-21	435.925
Mybl2_predicted	-1.44678	199.95	3.60958e-36	545.06
Myc	0.72009	1806.63	0.00180122	1096.73
Mycl1_mapped	1.14496	982.92	3.60958e-36	444.479
Myd116	-1.86729	348.094	3.60958e-36	1270.01
Myd88	0.812686	907.29	2.53108e-11	516.539
Myef2	-1.05474	296.121	3.20295e-20	615.146
Mylk2	-3.04933	258.247	3.60958e-36	2137.84
Myo1f_predicted	0.758796	566.761	3.16972e-13	334.95
Myo1g	0.619443	690.867	1.59521e-09	449.701
Myo5a	0.64039	657.092	7.98088e-11	421.551
Myo5c_predicted	-2.753	1072.89	3.60958e-36	7232.52
Myo9b	0.619662	1540.27	0.0110163	1002.44
Naaa	0.658067	547.279	2.39289e-10	346.825
Nags_predicted	-1.68964	205.043	3.60958e-36	661.419
Nampt	1.40608	1809.73	1.57896e-05	682.873
Napa	-0.849494	733.052	1.99128e-10	1320.86
Naprt1	-0.758295	486.768	3.48158e-06	823.363
Napsa	1.47878	3563.53	3.60958e-36	1278.57
Narf	-1.25828	252.8	3.95542e-15	604.725
Nasp	-2.10948	769.126	3.60958e-36	3319.06
Ncald	0.706953	663.794	1.16434e-08	406.648
Ncapd3	-1.02928	253.415	1.14865e-14	517.22
Ncf1	1.05599	2819.43	3.60958e-36	1356.05
Ncf2_predicted	0.724303	524.787	6.52622e-05	317.648
Nckap1	-0.679041	498.23	4.11717e-07	797.704
Nckap1l_predicted	0.578208	1716.01	0.0014388	1149.37
Ncl	-0.674743	1100.08	0.0126398	1756.07
Ncln	-0.734972	1225.99	0.000181854	2040.49
Ncor2_predicted	1.22382	774.244	3.60958e-36	331.49
Nde1	-0.707226	1502.54	1.30573e-05	2453.13
Ndel1	-0.659163	2395.02	9.26295e-20	3782.14
Ndfip1	0.845009	2137.88	0.0133014	1190.18
Ndufa11	-1.34439	2884.32	3.60958e-36	7323.91
Ndufa12_predicted	-0.979052	3028.13	3.97109e-20	5968.96
Ndufa8	-0.682425	1120.57	1.09824e-07	1798.33
Ndufab1_predicted	-0.622968	2265.32	7.95397e-08	3488.68
Ndufb9_predicted	-0.852786	6440.33	1.2346e-34	11631.1
Ndufv2	-0.615527	3475.49	5.19628e-18	5324.86
Nedd4l	-1.83749	416.536	5.58683e-32	1488.65
Nedd9	1.42616	5306.11	3.1296e-14	1974.5
Net1	-0.762725	205.776	1.42888e-09	349.138
Nfe2	-2.85267	520.917	3.60958e-36	3762.77
Nfe2l1_predicted	0.643536	655.713	0.00929776	419.75
Nfe2l2	0.614333	2130.21	0.000405362	1391.52
Nfib	0.67049	464.926	0.0148539	292.11
Nfix	-0.769845	379.567	4.86964e-05	647.194
Nfkb2	1.02877	979.28	3.60958e-36	479.973
Nfkbia	1.08749	5452.58	3.60958e-36	2565.87
Nfyb	-0.618115	262.343	1.51199e-06	402.661
Nfyc	-0.574198	420.364	1.16038e-05	625.858
Ngp_predicted	-1.41568	277.012	0.0329213	739.027
Ngrn	-0.786865	211.472	4.58836e-11	364.858
Nid67	-0.673973	417.274	9.46319e-08	665.745
Ninj1	1.27155	5431.94	0.00107189	2249.98
Nipsnap3a	-1.05184	838.392	1.2413e-19	1738.13
Nit1	0.592841	1409.68	5.45857e-05	934.669
Nmi	0.900994	1575.39	3.36065e-05	843.649
Nol5	-0.644312	3118.91	2.07662e-10	4874.84
Nola2_predicted	-0.613986	4021.28	3.43577e-08	6154.5
Nostrin	0.850366	432.711	2.07169e-06	240.001
Np4	-2.86357	1078.66	4.78267e-17	7850.65
Npc2	0.691952	12491.4	6.04593e-06	7732.34
Npl	0.642056	825.689	9.27304e-06	529.101
Nr1h3	1.19258	2235.2	0.000724213	977.943
Nrgn	-1.89473	303.409	3.60958e-36	1128.24
Nrip1_predicted	0.788477	847.701	3.23282e-07	490.781
Nrm	-0.659316	298.492	0.0439746	471.418
Nrp1	-0.739896	1480.75	4.11403e-13	2472.93
Nrtn	-1.99862	257.024	0.000567872	1027.11
Ns5atp9	-2.72845	735.917	3.60958e-36	4877.23
Nt5c3_predicted	-1.57084	2300.72	6.10962e-32	6834.91
Nt5dc2	-1.91506	234.5	6.18465e-11	884.365
Nuak2	1.45412	1235.17	0.000822955	450.811
Nucb1	0.893282	2103.96	1.02099e-05	1132.75
Nucks1	-1.18921	965.42	2.41532e-28	2201.43
Nudcd2	-0.713773	516.202	5.54392e-08	846.616
Nudt3	0.569602	992.282	0.000249444	668.602
Nudt4	-0.766465	2529.34	4.50084e-10	4302.66
Nudt5	-0.738342	885.173	5.02971e-08	1476.7
Nudt7_predicted	0.675608	468.836	7.88019e-10	293.523
Nuf2	-3.0098	227.082	3.60958e-36	1829.04
Nup107	-0.662428	1120.44	6.90631e-16	1773.37
Nup133_predicted	-0.555775	281.225	7.74263e-07	413.389
Nup155	-0.881415	649.191	6.48652e-15	1195.93
Nup205_predicted	-0.762792	1716.92	1.60743e-10	2913.22
Nup35	-0.859396	963.132	5.43536e-12	1747.39
Nup37_predicted	-0.60894	961.318	2.27228e-07	1466.14
Nup85	-1.22129	654.084	4.79712e-23	1525.03
Nup93	-0.614787	400.907	0.000125184	613.921
Nupl1	-0.828778	573.173	0.000130891	1018.06
Nupr1	1.00446	551.915	7.11845e-08	275.107
Nusap1_predicted	-1.96845	222.374	1.35925e-20	870.253
Nxt1_predicted	-2.05297	905.616	3.60958e-36	3757.93
Oasl	2.73426	1636.56	3.8382e-10	245.943
Oasl2	2.14737	1358.18	1.96241e-11	306.574
Ogn_predicted	1.02598	3040.98	0.000159678	1493.35
Olfm1	0.881886	572.709	3.59518e-07	310.785
Olr1744	1.08582	628.77	6.10032e-13	296.23
Oma1_predicted	1.07922	954.751	0.00239258	451.87
Optn	-1.2184	394.267	7.27774e-11	917.415
Orc1l	-2.0626	200.316	3.60958e-36	836.796
Orc6l	-2.14051	471.708	3.60958e-36	2079.84
Ostf1	0.552776	2159.73	5.66516e-10	1472.3
Oxr1	0.802038	1095.52	3.60958e-36	628.323
P2rx1	-0.560842	228.141	0.000105024	336.537
P2rx4	1.11866	1489.16	3.38594e-07	685.792
P2ry10_predicted	1.27067	1068.67	3.07913e-05	442.928
P2ry13	0.784125	739.492	9.78991e-09	429.426
P2ry14	1.23307	1113.51	0.00922674	473.699
P2ry2	0.717378	434.891	3.00769e-10	264.502
Pabpc4_predicted	-1.68521	2790.51	3.60958e-36	8973.91
Pacs1	0.702492	1390.45	6.10321e-11	854.446
Paics	-0.842201	3942.22	1.33258e-08	7067.55
Pak1	0.915886	644.071	0.00117028	341.37
Pam	0.601844	515.569	0.000134284	339.714
Papolg_predicted	0.772729	1026.7	6.03709e-05	600.936
Paqr4	-0.638615	253.532	9.31241e-07	394.707
Park2	-1.24595	260.281	8.01953e-08	617.321
Pask	-1.21926	214.791	7.81922e-18	500.091
Pbk_predicted	-2.12144	263.533	3.60958e-36	1146.7
Pbx3_predicted	-0.771286	1523.33	2.35145e-07	2600
Pc	-0.95767	233.342	1.56999e-20	453.19
Pcaf	-0.720679	250.036	1.04906e-08	412.048
Pcgf1	-0.642318	917.564	1.42851e-17	1432.17
Pck2_predicted	-1.94448	245.306	3.60958e-36	944.182
Pcmt1	-1.0176	1453.17	3.60958e-36	2942.01
Pcna	-1.54667	7547.4	3.60958e-36	22049.2
Pcyox1	0.724826	2171.48	0.00190818	1313.9
Pdcd2	0.916834	1398.9	0.000536739	740.955
Pde4b	0.668537	434.54	7.97106e-09	273.389
Pde6h	0.793641	536.031	0.0385807	309.229
Pdgfrl	0.674601	409.901	6.78769e-07	256.805
Pdia4	0.627702	1224.61	0.0107966	792.574
Pdk3_mapped	-0.61909	490.106	2.02023e-12	752.756
Pdrg1	0.597402	1036.82	8.2314e-09	685.278
Pebp1	-0.594217	4298.27	2.08421e-15	6488.9
Pepd	0.595054	1181.32	7.59896e-10	782.055
Pex13_predicted	0.744669	1350.35	0.00104174	805.893
Pf4	-1.71348	6187.63	3.60958e-36	20292.4
Pfc_mapped	1.46015	12104.8	1.53757e-11	4399.56
Pfkl	-0.624779	369.614	1.63513e-05	569.936
Pfkm	-1.09223	227.603	4.0284e-14	485.259
Pfkp	1.06017	1571.57	3.60958e-36	753.684
Pgcp	1.38253	2065.69	0.00019113	792.287
Pglyrp1	-0.936776	215.756	4.46327e-06	413.01
Pgrmc1	1.12756	2883.74	0.00398375	1319.85
Phc2	0.745365	1782.16	0.000444171	1063.09
Phf11_predicted	1.70683	733.023	0.00549183	224.548
Phlpp	0.551507	471.341	1.81168e-05	321.599
Phospho1_predicted	-1.10002	198.816	5.43547e-05	426.177
Phr1_predicted	1.06835	4625.28	4.70205e-07	2205.63
Pigq	-2.18748	773.641	1.16125e-21	3524
Pih1d1	-2.03818	517.074	3.60958e-36	2123.77
Pik3ap1_predicted	1.4253	2535.97	1.72549e-05	944.249
Pim1	-0.589718	222.951	2.22925e-06	335.531
Piwil4	1.79898	1250.5	0.000214549	359.365
Pkib	1.20584	723.431	3.05245e-07	313.62
Pklr	-1.09602	193.179	9.05774e-22	412.947
Pkmyt1_predicted	-1.15139	249.508	4.24681e-28	554.228
Pkn1	0.677827	1240.07	3.24542e-10	775.175
Pkp4_predicted	0.923352	2998.42	9.63144e-09	1581.02
Pla1a	-0.593826	289.105	9.07329e-05	436.331
Pla2g15	0.756633	625.774	2.42113e-12	370.38
Pla2g2a	-1.00904	2936.03	4.0081e-11	5908.97
Pla2g7	1.28598	707.452	1.14844e-10	290.121
Plac8_predicted	0.789281	25381	3.60958e-36	14686.3
Plcg2	0.77972	1987.78	2.20025e-13	1157.84
Pld3	1.17516	1784.62	0.0164244	790.289
Plec1	0.699862	994.147	0.028854	612.028
Plek2_predicted	-3.80645	211.07	3.60958e-36	2953.13
Plekha3	1.31351	1336.94	3.60958e-36	537.905
Plekhb1	-1.95278	280.694	1.00503e-06	1086.62
Plekhb2_predicted	1.12606	2458.87	8.39579e-07	1126.57
Plekhg5	-0.677679	254.285	2.15442e-10	406.745
Plekhj1	-1.13319	475.916	5.71654e-16	1043.89
Plk1	-2.46502	217.492	3.60958e-36	1200.85
Plk4_predicted	-1.74743	241.93	3.60958e-36	812.307
Plp2	0.588206	2292.17	1.91741e-09	1524.68
Pls1_predicted	-0.963178	194.993	4.12199e-17	380.159
Pls3	0.749298	606.99	1.36343e-12	361.094
Plscr1	1.14542	2090.37	3.60958e-36	944.972
Plscr2	2.4468	2075.95	3.97051e-12	380.765
Pltp_predicted	1.10364	3639.34	6.14227e-07	1693.54
Plxnb2	0.701879	649.932	3.22558e-05	399.559
Pmm1	-0.956623	614.417	3.54863e-32	1192.44
Pno1	0.684147	1635.17	1.0668e-11	1017.68
Pnrc1	0.552479	4633.34	0.000254282	3159.23
Pola1	-0.740405	216.768	4.46795e-06	362.143
Pola2	-0.72063	961.759	0.00997675	1584.88
Pold1	-1.142	408.978	3.60958e-36	902.56
Pold2	-0.956999	464.548	1.91194e-26	901.812
Pole_mapped	-1.40659	252.775	7.61915e-20	670.13
Pole2_predicted	-2.23176	419.254	3.60958e-36	1969.27
Polh_predicted	-0.557322	218.363	5.8792e-06	321.328
Poll	0.668161	415.993	0.00196599	261.788
Pop5_predicted	-0.594002	708.385	1.52716e-12	1069.26
Por	0.902333	976.904	3.3412e-05	522.664
Postn_predicted	-0.773066	570.862	8.25162e-05	975.545
Ppa2_predicted	-0.851214	443.052	1.17332e-15	799.273
Ppap2a	0.694875	384.255	0.00495751	237.378
Ppap2b	0.819639	2000.35	0.00449193	1133.37
Pparg	1.16246	783.484	3.60958e-36	350.023
Ppbp	-2.67255	607.964	2.25372e-27	3876.1
Ppif	-0.576288	641.077	1.24806e-11	955.851
Ppm1a	-1.39395	579.521	3.60958e-36	1522.97
Ppp1r11	0.674481	992.227	8.13662e-05	621.687
Ppp1r9b	-0.578668	278.845	1.31074e-06	416.447
Ppp2cb	0.557754	2632.84	0.0160059	1788.64
Ppp2r2d	-0.581029	1046.13	2.73671e-05	1564.92
Ppp2r4_predicted	-0.741769	292.822	9.96602e-11	489.665
Ppp2r5b	-1.59501	207.932	3.60958e-36	628.156
Ppp4r2_predicted	0.588403	1069.16	0.00479133	711.073
Ppt1	1.45672	10068.5	4.35174e-05	3668.15
Pqlc1	-0.900185	695.223	1.45975e-31	1297.5
Pqlc3	1.07238	1383.28	1.38748e-07	657.796
Praf2_predicted	-1.19408	417.342	1.47549e-19	954.875
Prc1_predicted	-3.14967	556.242	3.60958e-36	4936.39
Prcp_predicted	0.558099	598.766	1.94725e-06	406.68
Prdx2	-2.26546	7575.7	3.60958e-36	36424.6
Prdx3	-1.66862	2822.7	3.60958e-36	8973.61
Prf1	0.903064	1227.07	0.0245207	656.177
Prg2	-3.96577	307.671	3.74358e-05	4807.29
Prg3_predicted	-2.74316	208.536	3.72491e-09	1396.22
Prickle3	0.62074	483.486	8.21722e-08	314.429
Prim1	-1.19084	2165.32	3.60958e-36	4943.11
Prim2	-0.926777	312.968	1.67393e-11	594.959
Prkaa1	-0.977938	292.25	1.7032e-22	575.631
Prkacb_predicted	0.785062	6216.2	6.37341e-13	3607.43
Prkag1	-1.25535	392.787	4.74834e-17	937.683
Prkag2	0.926656	665.744	3.60958e-36	350.232
Prkar1a	-0.576128	1247.47	8.46258e-15	1859.79
Prkar2b	-1.88618	645.06	3.60958e-36	2384.49
Prkcb1	0.956631	6749.76	3.81584e-07	3477.88
Prkcd	0.921125	1437.52	3.60958e-36	759.148
Prkch	0.808723	1012.39	1.00265e-06	577.962
Prkcn	0.558984	447.887	4.68794e-07	304.016
Prkd2	0.85216	2605.07	4.65434e-12	1443.09
Prmt2	0.59495	720.073	1.55163e-07	476.737
Prnp	-1.12059	1504.15	3.60958e-36	3270.56
Prps2	0.917199	1929	9.83903e-12	1021.48
Prr3	0.590011	1560.59	0.0133649	1036.76
Prss23	1.01524	616.502	5.26996e-09	305.012
Prtn3_predicted	-1.86907	246.876	0.0011313	901.828
Psap	1.2169	2659.15	5.23186e-06	1143.98
Pscdbp	1.17899	2386.2	8.17642e-12	1053.89
Psmb10	0.823225	5537.65	8.20336e-10	3129.75
Psmb5	-0.704238	2844.93	1.53081e-22	4635.2
Psmb8	0.901368	12400.1	3.60958e-36	6638.78
Psmb9	1.85445	2867.84	6.99163e-10	793.065
Psmc1	-0.685446	4275.31	8.28457e-09	6875.55
Psmc3ip	-0.674228	226.725	2.02443e-06	361.795
Psmc4	-0.945916	3119.89	3.60958e-36	6010.2
Psmc5	-0.663199	935.585	6.00694e-09	1481.58
Psmd11_predicted	-0.72811	4546.49	2.09905e-19	7531.11
Psmd13_predicted	-0.627894	595.604	5.03684e-07	920.392
Psmd2	-0.647325	798.038	2.44641e-17	1249.93
Psmd4	-0.623671	1673.06	2.73401e-12	2577.83
Psmd9	-1.29883	601.996	1.08837e-18	1481.09
Psme1	0.574774	17693.5	0.00059746	11879.2
Psme2	0.919718	2199.1	3.60958e-36	1162.47
Ptafr	1.16231	1240.39	3.60958e-36	554.2
Ptbp1	-0.72749	1365.42	1.0041e-08	2260.8
Ptdss2_predicted	-1.43156	578.271	7.86783e-34	1559.82
Pten	0.812611	1270.36	0.00182223	723.281
Ptgds2	2.17196	5145.11	4.86225e-11	1141.75
Pthlh	0.588172	364.85	1.90579e-06	242.693
Ptk2b	0.938018	750.724	1.39832e-08	391.84
Ptma	-1.61731	2113.37	3.60958e-36	6483.89
Ptp4a3_predicted	0.993264	3438.49	5.52949e-14	1727.29
Ptplb_predicted	-0.783499	692.081	0.000127641	1191.28
Ptpn18	0.87052	1061.1	3.60958e-36	580.371
Ptpn6	0.757844	4524.85	1.04089e-06	2675.9
Ptprc	1.14594	3620.44	7.17876e-12	1636.06
Ptprcap	1.1224	10609.1	2.51628e-14	4873.06
Ptpro	1.37305	4723.66	8.43901e-13	1823.69
Pycard	1.07508	2624.66	3.60958e-36	1245.78
Pycs_predicted	-0.622077	305.795	1.15695e-09	470.647
Qdpr	-0.587963	550.384	5.99539e-08	827.294
Qprt	0.722684	625.876	0.000625584	379.262
Rab10	-0.668824	770.792	0.00200008	1225.39
Rab30	1.1793	1183.13	3.60958e-36	522.432
Rab37_predicted	-0.771102	212.321	5.00781e-07	362.341
Rab3d	-1.33194	521.273	1.67514e-09	1312.26
Rab3il1	-1.12021	297.13	1.68476e-06	645.897
Rab3ip	0.5821	690.314	1.2494e-06	461.123
Rab6ip1_predicted	-0.918586	1252.05	1.4985e-05	2366.7
Rabac1	0.592353	5196.01	8.28782e-08	3446.31
Rabep2	0.567307	377.46	3.55462e-06	254.738
Rabepk	-0.595933	259.127	4.46157e-08	391.658
Rabl4_predicted	-0.871271	431.348	2.2977e-21	789.053
Rad18_predicted	-1.0712	285.932	6.2791e-22	600.793
Rad21	-0.899919	3741.09	1.37712e-12	6980.72
Rad23a	-2.32944	1247.29	3.60958e-36	6268.98
Rad51_predicted	-0.904473	211.088	8.69343e-08	395.126
Rad52_predicted	-1.14504	607.738	1.58088e-35	1344.03
Rad54l_predicted	-1.40211	258.561	9.87479e-31	683.347
Rai12	-0.897216	1206.65	2.5303e-30	2247.35
Raly	-0.600639	390.285	5.04822e-10	591.824
Ran	-1.1664	5609.44	5.06081e-19	12590.5
Ranbp10_predicted	-1.39519	342.718	2.21389e-20	901.425
Rangap1	-0.854414	274.316	8.63181e-13	495.97
Rangap1_predicted	-0.909328	342.586	3.85514e-07	643.435
Rap1ga1	1.26203	537.34	1.04073e-12	224.048
Rapgef2_predicted	0.569619	594.934	2.90959e-07	400.864
Rarres1	1.15403	1471.2	1.02305e-06	661.111
Rarres2	0.830895	3899.55	2.17185e-09	2192.25
Rassf5	1.2432	4191.32	3.60958e-36	1770.55
RatNP-3b	-2.67637	2480.09	1.99878e-19	15853.9
Ratsg2	0.62097	3306	2.14334e-13	2149.67
Rb1	-0.654711	266.217	0.000398779	419.106
Rbl2	0.961066	2403.89	3.60958e-36	1234.83
Rbm17	-0.562383	3939.31	5.01413e-11	5817.2
Rbm39	0.651265	4522.39	0.000541812	2879.5
Rbm43	-0.613717	250.791	5.79598e-06	383.76
Rcan1	0.818026	1444.89	3.60958e-36	819.567
Rcbtb2	1.00197	1504.74	3.60958e-36	751.344
Rcc2_predicted	-0.581435	437.444	3.3904e-09	654.563
Rcn1_predicted	0.683082	1944.66	0.000678299	1211.2
Rcn3_predicted	0.708146	2021.48	2.87879e-09	1237.36
Rcsd1_predicted	0.999456	1048.67	3.60958e-36	524.532
Rdm1_predicted	-0.751078	411.853	1.83237e-06	693.17
Reck_predicted	0.968865	1214.07	0.000265591	620.276
Renbp	0.848054	1026.18	4.43097e-11	570.076
Reps1_predicted	0.740152	2290.11	6.9768e-10	1371.04
Rexo2	-0.574743	2663.84	2.96265e-06	3967.56
Rfc2	-0.984166	282.889	2.37611e-07	559.603
Rfc3	-1.47013	1089.44	3.60958e-36	3018.26
Rfc4_predicted	-1.91342	1983.35	3.65977e-34	7471.28
Rfc5_predicted	-0.623563	713.174	2.2398e-12	1098.77
RGD1303130	0.703613	1429.52	1.10574e-12	877.769
RGD1303272	-1.44082	2057.57	3.60958e-36	5585.81
RGD1304567	-1.00963	826.621	1.06509e-16	1664.32
RGD1304570_predicted	-1.11186	234.239	7.07353e-29	506.249
RGD1304593_predicted	-0.605838	912.15	0.00905116	1388.17
RGD1304653_predicted	0.597541	1415.96	8.96186e-12	935.782
RGD1304816_predicted	0.559061	718.867	0.00627467	487.926
RGD1304982_predicted	0.822522	703.124	0.000338934	397.583
RGD1305094_predicted	-0.717568	245.892	0.00151578	404.347
RGD1305243_predicted	-0.832872	480.16	5.5105e-14	855.274
RGD1305264_predicted	-1.07217	775.748	8.87242e-22	1631.09
RGD1305288	-2.05921	302.87	3.60958e-36	1262.23
RGD1305457	1.14276	1186.41	2.29218e-05	537.319
RGD1305475_predicted	-0.96492	5923.4	1.39323e-25	11562.2
RGD1305497_predicted	-0.644804	306.146	1.38555e-09	478.668
RGD1305593_predicted	-0.596328	537.298	0.00158971	812.321
RGD1305645_predicted	2.09849	2210.17	4.94364e-06	516.081
RGD1305823	-0.620178	453.776	5.20197e-13	697.483
RGD1305854_predicted	-1.17246	291.276	3.60958e-36	656.526
RGD1305975_predicted	-1.79841	830.844	3.60958e-36	2889.97
RGD1305976_predicted	1.07271	1737.49	5.10123e-11	826.046
RGD1305986_predicted	-0.897835	793.009	7.4507e-07	1477.59
RGD1306107_predicted	0.924996	1429.27	3.73218e-14	752.77
RGD1306227	-0.747341	397.3	3.42422e-16	666.945
RGD1306323_predicted	-0.755631	343.044	1.57534e-09	579.186
RGD1306809_predicted	-1.27103	470.634	2.11065e-12	1135.8
RGD1306844	-0.63592	526.396	9.07647e-11	817.982
RGD1307100	0.661355	1184.99	3.79412e-10	749.253
RGD1307201_predicted	-0.99849	196.821	4.8398e-19	393.231
RGD1307357_predicted	-2.61681	227.124	3.60958e-36	1393.16
RGD1307583_predicted	-1.29429	553.281	7.50346e-08	1356.95
RGD1307618_predicted	0.585364	893.465	9.07329e-05	595.478
RGD1307673_predicted	-1.26508	269.618	3.60958e-36	648.002
RGD1307682	-0.62423	312.765	0.000589427	482.091
RGD1307935	-3.07112	1133.01	3.60958e-36	9522.12
RGD1307986_predicted	0.728116	616.372	0.0124098	372.098
RGD1308048_predicted	-0.997747	1582.99	0.0138226	3161.04
RGD1308119	-0.636422	275.269	8.91861e-10	427.897
RGD1308153_predicted	-0.757633	201.869	1.43766e-08	341.302
RGD1308210	0.84578	2180.95	1.73734e-12	1213.5
RGD1308284_predicted	-0.743791	304.51	8.87111e-15	509.923
RGD1308470	0.764157	1423.6	3.60958e-36	838.209
RGD1308581_predicted	0.752562	486.509	1.35734e-09	288.767
RGD1308697	-1.16503	996.743	3.60958e-36	2235.08
RGD1308734	1.07917	3363.2	3.60958e-36	1591.8
RGD1308795_predicted	0.647215	1249.24	1.87276e-06	797.653
RGD1309019_predicted	1.22702	2213.37	6.59294e-07	945.546
RGD1309085_predicted	-1.36003	286.871	1.32304e-30	736.372
RGD1309102_predicted	0.613857	1679.01	0.00941572	1097.14
RGD1309107	-1.80922	759.224	3.60958e-36	2660.73
RGD1309120	-2.24526	282.217	3.60958e-36	1338.06
RGD1309148_predicted	0.551283	1661.9	0.00386332	1134.1
RGD1309256	0.722076	1003.83	2.0375e-05	608.544
RGD1309266_predicted	-0.631543	398.308	0.00383516	617.067
RGD1309362	2.08499	1786.17	5.62091e-05	420.995
RGD1309437	-0.637298	457.349	9.73766e-09	711.367
RGD1309522	-1.43493	262.126	3.60958e-36	708.71
RGD1309543_predicted	0.772325	1584.78	1.84592e-06	927.846
RGD1309562_predicted	-1.01314	1755.79	4.88778e-09	3543.73
RGD1309656_predicted	-1.04851	242.114	8.30515e-16	500.788
RGD1309676	-0.773847	1046.24	1.306e-07	1788.89
RGD1309759_predicted	-0.811205	1982.02	9.34106e-14	3477.79
RGD1309888	-0.892716	318.373	1.15821e-16	591.113
RGD1310093_predicted	1.36467	548.417	3.60958e-36	212.962
RGD1310147_predicted	0.642235	967.098	0.00163481	619.638
RGD1310185_predicted	0.879904	421.722	5.26636e-07	229.165
RGD1310191	-0.943861	509.697	1.17345e-32	980.489
RGD1310304_predicted	0.63789	502.215	0.000432045	322.75
RGD1310348_predicted	-1.64876	440.5	3.60958e-36	1381.24
RGD1310430_predicted	0.628218	3748.45	1.82413e-12	2425.16
RGD1310490_predicted	0.948028	483.569	7.33378e-07	250.654
RGD1310507	-3.23989	457.723	3.60958e-36	4324.21
RGD1310552_predicted	0.682323	487.072	1.26396e-08	303.524
RGD1310674	-1.1402	1002.5	1.38724e-25	2209.62
RGD1310681_predicted	-1.18917	441.369	2.11118e-20	1006.42
RGD1310778_predicted	-1.64561	228.739	1.51991e-08	715.68
RGD1310788_predicted	0.863887	732.472	0.0334327	402.472
RGD1310868_predicted	0.876955	931.732	3.8257e-05	507.343
RGD1310950_predicted	-0.793729	977.713	1.32035e-10	1694.91
RGD1311005_predicted	-1.23865	2088.07	3.60958e-36	4927.38
RGD1311122	0.833111	8299.44	3.60958e-36	4658.62
RGD1311123	0.710858	493.695	2.23495e-05	301.626
RGD1311147_predicted	0.588567	841.256	0.0325409	559.438
RGD1311186_predicted	0.646286	671.534	6.91966e-05	429.059
RGD1311249	-1.66786	249.585	3.06878e-17	793.035
RGD1311298_predicted	-0.866904	4495.95	1.4452e-35	8199.47
RGD1311307	1.42408	7379.38	3.60958e-36	2749.97
RGD1311309_predicted	-0.830584	260.045	4.30863e-08	462.465
RGD1311381_predicted	1.33792	1936.77	1.16075e-06	766.168
RGD1311424_predicted	-0.924608	704.269	5.48817e-22	1336.82
RGD1311435	0.62441	1409.53	0.0021548	914.339
RGD1311451_predicted	-1.32357	526.622	3.60958e-36	1318.06
RGD1311622_predicted	-1.2564	223.683	2.11719e-24	534.375
RGD1311709_predicted	-1.09155	817.827	6.65777e-14	1742.82
RGD1311747_predicted	-0.839774	1885.49	5.39686e-10	3374.59
RGD1311955_predicted	-2.80911	350.352	3.60958e-36	2455.44
RGD1311960_predicted	-2.69658	213.647	0.00415133	1385
RGD1311980	-0.95584	297.569	9.58098e-13	577.198
RGD1359310	-1.41683	897.811	3.60958e-36	2397.14
RGD1559449_predicted	-2.75123	418.734	3.60958e-36	2819.31
RGD1559461_predicted	0.64624	1987.05	0.00341108	1269.61
RGD1559565_predicted	0.822725	831.194	9.37787e-06	469.935
RGD1559669_predicted	-0.808603	193.333	3.74712e-09	338.626
RGD1559845_predicted	0.849748	5501.15	0.000351437	3052.49
RGD1559872_predicted	-0.923324	395.368	7.84409e-28	749.808
RGD1559901_predicted	-0.612658	892.734	3.74577e-13	1365.06
RGD1559924_predicted	-0.607513	3972.32	1.06657e-09	6052.34
RGD1559935_predicted	0.58136	745.375	0.00481062	498.159
RGD1559962_predicted	-1.35273	314.811	3.85528e-27	804.011
RGD1560014_predicted	1.50568	628.44	3.34677e-07	221.314
RGD1560015_predicted	-0.63478	275.914	7.9985e-07	428.412
RGD1560020_predicted	-1.77772	675.133	4.84261e-30	2314.92
RGD1560105_predicted	1.00603	1595.87	3.60958e-36	794.608
RGD1560186_predicted	0.645527	2529.76	6.21697e-08	1617.17
RGD1560190_predicted	1.30811	815.639	1.85124e-11	329.395
RGD1560258_predicted	-1.35949	277.017	2.98546e-14	710.808
RGD1560293_predicted	0.629728	536.001	1.27808e-07	346.416
RGD1560364_predicted	-0.830528	240.046	6.65454e-09	426.882
RGD1560373_predicted	0.937551	2373.08	7.21387e-05	1239.03
RGD1560496_predicted	1.40772	699.705	5.92272e-06	263.723
RGD1560498_predicted	-0.665338	5808.77	6.94227e-21	9212.37
RGD1560583_predicted	-0.889674	242.075	8.93557e-18	448.506
RGD1560729_predicted	0.648008	1161.74	0.0140517	741.375
RGD1560732_predicted	-0.782062	488.34	5.49329e-11	839.743
RGD1560795_predicted	-2.25093	381.443	3.60958e-36	1815.63
RGD1560810_predicted	0.761195	573.235	0.000171546	338.213
RGD1560913_predicted	-2.3694	260.215	3.60958e-36	1344.6
RGD1560915_predicted	-1.75827	1050.01	1.71839e-30	3552.09
RGD1560924_predicted	-1.39955	302.395	3.60958e-36	797.778
RGD1560967_predicted	-1.58808	226.657	3.60958e-36	681.443
RGD1560975_predicted	-0.800531	1393.64	2.53006e-09	2427.37
RGD1561062_predicted	-2.12214	328.538	3.60958e-36	1430.26
RGD1561143_predicted	1.33285	837.185	2.02698e-08	332.348
RGD1561195_predicted	0.60187	24200.2	4.75192e-13	15945.5
RGD1561219_predicted	-0.651821	5370.63	1.33611e-05	8438.06
RGD1561381_predicted	-3.18731	455.759	3.60958e-36	4151.55
RGD1561419_predicted	0.880868	495.218	2.11021e-11	268.924
RGD1561422_predicted	-0.757997	393.181	6.05193e-13	664.925
RGD1561543_predicted	-2.41375	221.97	1.53876e-08	1182.78
RGD1561590_predicted	-1.21796	639.404	3.60958e-36	1487.36
RGD1561673_predicted	-0.844548	219.276	0.00467179	393.754
RGD1561681_predicted	0.660156	699.556	7.11767e-07	442.685
RGD1561694_predicted	-2.68438	3992.84	3.60958e-36	25666
RGD1561715_predicted	0.620187	371.482	1.34174e-05	241.681
RGD1561730_predicted	0.559198	472.245	5.4887e-06	320.503
RGD1561749_predicted	-1.88841	295.749	3.60958e-36	1094.95
RGD1561797_predicted	-1.88804	609.428	3.60958e-36	2255.69
RGD1561848_predicted	0.645892	553.709	0.00924382	353.874
RGD1561853_predicted	-0.695632	323.554	1.72294e-07	524.027
RGD1561956_predicted	1.05821	1370.66	6.48652e-15	658.227
RGD1561961_predicted	-1.31858	992.233	3.60958e-36	2474.83
RGD1562008_predicted	0.634252	399.286	6.40084e-07	257.25
RGD1562028_predicted	-0.849174	243.962	8.28583e-13	439.489
RGD1562047_predicted	-2.36379	1480.15	3.60958e-36	7618.67
RGD1562052_predicted	1.41501	785.839	3.60958e-36	294.695
RGD1562055_predicted	0.715347	2699.8	0.01443	1644.34
RGD1562067_predicted	-2.15454	222.833	3.60958e-36	992.113
RGD1562153_predicted	0.618011	25663.5	8.79687e-12	16721.5
RGD1562162_predicted	-0.756418	14559.3	2.10421e-15	24595
RGD1562178_predicted	-0.98671	1947.3	5.16343e-16	3858.89
RGD1562246_predicted	-1.64071	392.291	3.60958e-36	1223.24
RGD1562306_predicted	-0.57936	241.754	3.87264e-07	361.225
RGD1562315_predicted	1.1018	6199.17	0.00066288	2888.4
RGD1562339_predicted	0.597062	567.218	0.0128527	374.988
RGD1562346_predicted	-0.645385	216.049	0.0137698	337.935
RGD1562397_predicted	0.834454	470.067	2.1712e-06	263.611
RGD1562408_predicted	1.04654	1201.31	0.0271548	581.591
RGD1562462_predicted	2.51078	2813.49	2.78728e-06	493.658
RGD1562476_predicted	-0.560527	1296.67	4.46879e-14	1912.34
RGD1562582_predicted	-0.647651	678.561	1.22011e-16	1063.04
RGD1562596_predicted	-1.62687	239.222	1.11423e-07	738.815
RGD1562639_predicted	-1.73666	357.007	5.58975e-20	1189.77
RGD1562646_predicted	-1.25422	199.176	8.94083e-33	475.112
RGD1562652_predicted	0.708869	349.286	0.00494877	213.693
RGD1562655_predicted	1.12961	1089.05	6.31581e-05	497.74
RGD1562795_predicted	0.995302	1422.17	3.60958e-36	713.403
RGD1562827_predicted	-3.50895	588.65	3.60958e-36	6701.25
RGD1562920_predicted	0.787489	1118.61	3.60958e-36	648.067
RGD1562949_predicted	-0.737509	348.585	5.26754e-16	581.194
RGD1562968_predicted	-0.725759	408.89	1.06937e-08	676.211
RGD1562983_predicted	-1.47066	723.43	3.57004e-35	2004.97
RGD1562991_predicted	-0.582783	243.007	2.91264e-07	363.961
RGD1563091_predicted	2.20914	1484.82	0.000178962	321.112
RGD1563164_predicted	-1.56694	284.232	3.60958e-36	842.112
RGD1563216_predicted	-0.974007	1160.88	6.45302e-13	2280.3
RGD1563224_predicted	0.816096	429.41	3.32318e-12	243.895
RGD1563262_predicted	0.904071	439.888	2.83928e-07	235.066
RGD1563276_predicted	0.849205	1270.62	2.89941e-05	705.31
RGD1563348_predicted	0.574615	762.855	0.00798659	512.231
RGD1563387_predicted	0.793511	570.193	0.001542	328.966
RGD1563438_predicted	-0.993311	2195.74	4.81779e-13	4371.16
RGD1563517_predicted	-1.56345	689.48	3.60958e-36	2037.83
RGD1563620_predicted	-0.906945	726.114	1.55198e-18	1361.52
RGD1563679_predicted	0.588241	4088.16	0.0475819	2719.25
RGD1563853_predicted	-0.61405	1875.48	4.46142e-10	2870.52
RGD1563861_predicted	0.845541	10470.3	6.71363e-08	5826.74
RGD1563917_predicted	0.753824	599.355	4.86328e-06	355.435
RGD1563943_predicted	-1.21878	230.851	8.73673e-31	537.306
RGD1563952_predicted	0.971432	691.765	0.0471781	352.8
RGD1563963_predicted	0.830273	736.69	3.60958e-36	414.331
RGD1563970_predicted	1.58522	1162.01	8.51343e-07	387.268
RGD1564040_predicted	-1.47078	492.944	4.61603e-26	1366.3
RGD1564130_predicted	-0.770331	751.258	2.53619e-24	1281.39
RGD1564163_predicted	1.30853	634.206	3.60958e-36	256.049
RGD1564450_predicted	0.729946	791.065	4.76811e-11	476.954
RGD1564460_predicted	0.578716	336.98	0.0085221	225.628
RGD1564762_predicted	-1.81488	5843.94	7.45989e-21	20560.7
RGD1564801_predicted	-2.66303	1249.23	3.60958e-36	7912.16
RGD1564862_predicted	-1.03362	358.018	3.31332e-28	732.918
RGD1564914_predicted	0.574007	1919.59	2.0375e-05	1289.48
RGD1564921_predicted	-1.02175	878.918	2.47856e-05	1784.54
RGD1564930_predicted	0.919518	5481.12	5.47299e-05	2897.79
RGD1564956_predicted	-2.2064	731.483	3.60958e-36	3375.95
RGD1565047_predicted	-0.596814	396.947	3.61088e-11	600.332
RGD1565140_predicted	0.567283	439.302	3.05228e-06	296.479
RGD1565247_predicted	0.574069	552.224	7.70961e-06	370.94
RGD1565289_predicted	-0.627495	625.456	1.01555e-05	966.255
RGD1565297_predicted	-0.574096	594.054	0.000152915	884.395
RGD1565310_predicted	0.824477	511.472	1.15652e-09	288.822
RGD1565344_predicted	0.555063	515.048	1.97596e-07	350.555
RGD1565371_predicted	0.606806	580.194	5.51713e-05	380.984
RGD1565429_predicted	1.09107	15121.9	3.60958e-36	7098.44
RGD1565470_predicted	-3.23113	244.716	3.76919e-15	2297.89
RGD1565495_predicted	-0.658746	219.605	9.40254e-07	346.692
RGD1565549_predicted	-0.698095	344.09	1.65237e-06	558.238
RGD1565588_predicted	-1.8723	326.414	3.60958e-36	1195.05
RGD1565589_predicted	-1.0051	545.817	2.67498e-13	1095.5
RGD1565596_predicted	-1.50076	324.474	8.31965e-11	918.232
RGD1565672_predicted	-0.571489	203.271	8.20793e-06	302.072
RGD1565675_predicted	0.590872	1630	1.06351e-06	1082.22
RGD1565734_predicted	-0.712005	238.682	1.11775e-07	390.98
RGD1565754_predicted	-2.64405	736.103	3.60958e-36	4601.26
RGD1565768_predicted	0.579962	345.754	9.18313e-05	231.303
RGD1565785_predicted	1.24773	726.875	3.60958e-36	306.095
RGD1565806_predicted	0.588579	1591.88	0.0141382	1058.6
RGD1565815_predicted	-1.63362	359.538	2.66591e-24	1115.61
RGD1565927_predicted	0.878022	610.086	2.12768e-05	331.956
RGD1565965_predicted	-1.42385	275.322	3.60958e-36	738.691
RGD1565970_predicted	-2.40003	494.463	0.000164118	2609.84
RGD1565983_predicted	-0.656384	250.632	6.15559e-07	395.029
RGD1566117_predicted	0.595669	333.452	0.000274993	220.657
RGD1566119_predicted	-1.91213	3168.61	3.60958e-36	11925.5
RGD1566136_predicted	0.929615	4986.75	0.0149113	2618.03
RGD1566336_predicted	-1.32797	234.709	5.01377e-28	589.233
RGD620382	-1.34093	395.362	1.08076e-18	1001.51
RGD735140	-1.867	694.468	7.55282e-33	2533.24
Rgs1	0.840679	384.219	1.16764e-08	214.541
Rgs12	-1.79047	261.341	3.60958e-36	904.054
Rgs19	0.666893	698.947	7.3793e-12	440.24
Rgs2	1.01633	3478.88	0.000110684	1719.87
Rhag	-2.13622	220.058	3.60958e-36	967.396
Rhd	-3.99702	684.857	3.60958e-36	10935.1
Rhebl1	-0.637282	559.982	1.63455e-05	870.994
Rhob	0.766366	1056.74	9.18268e-06	621.256
Rhoh	1.02527	5911.4	0.000202528	2904.38
Rhoq	0.995914	1995.91	0.0307288	1000.79
Rilpl2	0.671426	1474.36	2.61851e-05	925.731
Ripk3	1.20461	908.557	3.60958e-36	394.211
Ripk5	-1.37939	553.233	3.60958e-36	1439.28
Rkhd2_predicted	0.91056	1220.99	6.58359e-07	649.543
Rlf_predicted	-0.572911	814.175	1.12333e-11	1211.1
Rnase4	1.69838	5517.36	5.87418e-10	1700.08
Rnase6	0.912754	1403.3	1.58721e-12	745.389
Rnaset2_predicted	0.909818	12499	3.60958e-36	6652.61
Rnf10	-1.23695	3098.96	2.4114e-07	7304.25
Rnf11_predicted	-1.15873	2804.65	3.18838e-19	6261.67
Rnf111_predicted	0.659532	1675.1	0.0191686	1060.48
Rnf114	0.936873	2490.35	4.70396e-05	1300.87
Rnf125_predicted	0.765253	695.856	0.00655933	409.407
Rnf149	1.14782	4771.73	0.00149175	2153.52
Rnf166	0.69837	423.662	5.56132e-05	261.089
Rnf167	-0.677059	2452.33	2.30297e-11	3920.97
Rnf181	0.602722	1105.67	1.82687e-11	728.098
Rnf187_predicted	-0.647469	809.991	2.90092e-05	1268.78
Rnf31_predicted	0.825639	770.153	5.47298e-06	434.545
Rnpc1_predicted	-2.02002	1295.12	7.23299e-10	5252.87
Rnps1	-0.638779	1746.5	4.77029e-12	2719.31
Rom1	-0.623476	431.18	8.28583e-13	664.269
Rp1h	1.03501	2462.61	3.60958e-36	1201.79
Rp9h_predicted	-0.557312	286.967	0.000426661	422.279
Rpa2	-1.16911	586.869	3.60958e-36	1319.71
Rpa3_predicted	-1.16207	1873.53	1.53699e-32	4192.56
Rpia_predicted	-0.949726	2352.52	2.6032e-32	4543.9
Rpl13a	0.59953	13733.3	0.00326246	9063.52
Rpl5	-1.11541	554.062	1.0774e-05	1200.41
Rpo1-1	-0.671538	1830.7	1.73661e-13	2915.89
Rps15	0.99785	14541.9	8.61512e-06	7281.79
Rps29	0.874828	12568.9	3.60958e-36	6854.08
Rraga	-0.776132	1335.11	4.60979e-27	2286.42
Rras2	1.10423	853.419	0.00207378	396.968
Rrm2	-3.4533	607.685	3.60958e-36	6656.18
RT1-A2	1.25634	13656.5	3.60958e-36	5716.65
RT1-Ba	1.98447	13110.5	3.60958e-36	3313.1
RT1-CE2	0.966704	626.922	3.29154e-05	320.779
RT1-Db1	1.69293	10804.9	3.60958e-36	3341.94
RT1-M6-2	1.57284	4062.14	0.000138888	1365.47
RT1-N3	1.14712	1038.07	0.000621861	468.718
RT1-S3	1.50571	5896.62	9.81887e-11	2076.54
RT1-T24-1	0.88418	576.779	0.00959185	312.496
Rtn1	0.657131	1531.49	0.004978	971.174
Rtp4_predicted	2.95769	4524.7	3.60958e-36	582.422
Rufy1	0.583508	1882.32	4.3779e-07	1256.14
Runx1	0.696438	573.919	1.3443e-07	354.162
Rwdd1	0.690704	814.984	6.14542e-06	504.925
S100a11	0.590245	5931.22	0.000403503	3939.7
S100a4	0.604294	4404.26	6.47337e-13	2897.09
S100a8	-1.67163	2896.93	1.35119e-07	9228.89
Sag	-1.41898	215.151	3.76591e-33	575.304
Samhd1_predicted	0.915948	562.013	3.60958e-36	297.864
Samm50	-0.748327	2013.46	9.02637e-14	3382.3
Samsn1	0.85696	647.269	0.000846898	357.367
Saps3_predicted	-0.907326	939.933	9.41964e-09	1762.91
Sart2_predicted	1.40079	1732.23	7.0678e-08	656.034
Sass6_predicted	-0.775491	283.442	0.0160937	485.189
Sat1	0.899525	4360.66	8.13605e-13	2337.59
Sat2_predicted	-0.694489	212.193	7.06667e-05	343.395
Sav1_predicted	-0.781243	1566.31	4.54788e-16	2691.87
Scamp2	0.768544	1938.52	5.58672e-08	1137.93
Scd	1.06337	3807.1	3.60958e-36	1821.74
Scd1	1.36917	1589.94	3.46215e-06	615.492
Scly	-0.587028	509.813	2.45955e-10	765.814
Scp2	0.892972	1844.74	0.000159694	993.399
Scpep1	0.767109	7102.13	3.60958e-36	4173.17
Sctr	0.65452	353.062	1.12289e-06	224.296
Sdc2	0.731137	969.255	0.000130852	583.907
Sdfr2_predicted	-0.562283	204.377	2.25618e-05	301.785
Sdsl_predicted	-0.566384	222.323	2.85506e-06	329.218
Sec22b	-0.611615	583.64	1.77515e-13	891.785
Sec23b_predicted	0.559164	1468.43	0.00091874	996.618
Sel1h	1.06872	797.927	0.00214559	380.405
Selenbp1	-0.732796	986.606	0.00778814	1639.6
Sell	1.47702	2785.98	3.60958e-36	1000.81
Sema4a	1.13343	2015.53	0.000114841	918.74
Sema4f	0.637699	512.167	0.000546381	329.188
Sema7a_predicted	1.2089	772.361	1.1221e-05	334.122
Sep15	0.80675	2011.06	1.56093e-07	1149.66
Sept1	0.84084	1460.69	0.00029584	815.53
Sepw1	0.964369	9604.8	1.27743e-14	4922.48
Serinc1	0.747891	2072.89	0.0313372	1234.35
Serp1	0.771344	10107.5	3.60958e-36	5921.69
Serpinb10	-2.16394	324.538	2.5581e-28	1454.37
Serpinb2	-1.02545	199.164	1.00895e-13	405.416
Serpinb6b	1.90244	8203.46	3.60958e-36	2194.35
Serpinb9	1.00447	5423.87	1.03197e-08	2703.54
Serpine2	-1.05669	246.665	3.03712e-08	513.1
Serping1	1.22095	1989.8	0.00864016	853.621
Set	-0.587723	952.413	2.12768e-05	1431.36
Sf3a3	-0.61165	1180.33	1.16554e-10	1803.54
Sfrs2	-0.733275	942.121	4.58699e-06	1566.19
Sfrs5	-0.611836	3240.22	0.000643774	4951.71
Sh2b2	1.10928	973.088	3.60958e-36	451.051
Sh2b3	0.764228	1719.95	0.000342721	1012.65
Sh2d4a	-1.98961	314.808	4.00924e-33	1250.2
Sh3bgrl_predicted	0.619976	966.083	0.0264271	628.612
Sh3bp5	1.244	760.337	3.60958e-36	321.015
Sh3kbp1	0.834968	2303.39	6.48652e-15	1291.27
Siah2	0.559857	501.916	1.72449e-05	340.484
Sip1	-0.803805	600.45	1.12127e-10	1048.2
Sipa1l1	0.58963	378.299	3.87526e-06	251.385
Sirpa	0.950807	9714.77	1.59647e-05	5025.87
Sirt2	-0.886498	384.85	0.000735213	711.467
Sit1	0.996399	1435.7	3.60958e-36	719.645
Siva_predicted	-1.33043	1080.99	3.60958e-36	2718.45
Sla	0.845874	727.496	0.00355329	404.76
Slamf9_predicted	1.21816	608.806	8.02269e-08	261.683
Slc11a1	1.12107	621.136	4.00906e-05	285.568
Slc11a2	-1.96886	407.759	3.60958e-36	1596.21
Slc15a3	1.2335	1217.3	7.17884e-10	517.695
Slc16a1	-2.20754	908.37	3.60958e-36	4195.64
Slc16a10	-2.12962	261.694	3.17071e-31	1145.18
Slc16a3	0.723642	647.486	2.52755e-11	392.096
Slc1a3	1.03503	1195.68	0.00326313	583.5
Slc1a5	-0.861973	938.3	1.99517e-07	1705.38
Slc20a1	-0.86437	1362.02	3.43194e-05	2479.61
Slc24a6	0.880089	1333.02	0.000108299	724.273
Slc25a11	-0.639284	1002.89	1.27743e-14	1562.05
Slc25a15	-0.765701	345.365	1.20402e-13	587.188
Slc25a21	-1.79813	207.859	3.60958e-36	722.87
Slc25a39	-1.53091	1198.59	1.39827e-06	3463.55
Slc26a6_predicted	-0.624181	435.326	4.6712e-10	670.983
Slc28a2	1.89264	1500.46	1.59918e-05	404.096
Slc29a3	0.932144	842.846	3.60958e-36	441.718
Slc38a5	-3.18084	436.449	3.60958e-36	3957.88
Slc39a2_predicted	-1.61976	201.87	3.78761e-17	620.395
Slc40a1	0.687299	11980	0.00109465	7439.8
Slc43a1_predicted	-1.11	199.071	1.18291e-24	429.687
Slc4a1	-3.57548	377.391	3.60958e-36	4499.02
Slc5a3	0.822151	564.738	3.27558e-13	319.415
Slc6a4	-0.739314	207.464	1.3948e-05	346.337
Slc6a6	0.663362	349.911	1.02226e-06	220.936
Slc6a9	-1.84561	214.822	3.60958e-36	772.083
Slc7a5	-1.38645	321.728	7.29876e-21	841.104
Slc7a6_predicted	0.887311	873.453	1.60173e-05	472.207
Slc7a7	0.995384	1329.03	6.15034e-06	666.645
Slco2b1	1.15711	1224.45	8.1215e-12	549.052
Slfn3	3.84342	6759.22	7.58324e-07	470.88
Slpi	0.926116	30489	3.60958e-36	16045.5
Smad1	1.04819	824.858	3.60958e-36	398.881
Smad4	0.598234	2681.98	2.91411e-11	1771.62
Smarcd2	-0.580494	472.628	0.000227694	706.75
Smc1a	-0.710617	2129.68	1.06514e-07	3485.23
Smc2l1_predicted	-1.81815	573.384	9.91668e-24	2021.92
Smox_predicted	-3.20334	499.961	3.60958e-36	4605.09
Smpdl3a	0.920036	9747.74	0.00457661	5151.64
Smtn_predicted	-0.807771	272.302	1.82954e-15	476.666
Snag1_predicted	0.55192	477.924	0.00666619	325.997
Snca	-2.48556	510.648	3.60958e-36	2859.89
Snf1lk	0.770383	1107.99	0.000349442	649.573
Snrpa	-1.3252	1451.19	3.60958e-36	3636.23
Snrpa1_predicted	-0.690147	823.291	2.85428e-12	1328.34
Snx10	1.13688	946.429	3.60958e-36	430.38
Snx14_predicted	0.953651	1100.88	0.0134693	568.414
Snx15	-0.72305	482.4	1.98927e-07	796.283
Snx2_predicted	0.699806	6885.18	2.6424e-05	4238.9
Snx20	1.05639	1045.71	3.60958e-36	502.811
Snx25	0.574656	1474.37	1.67844e-05	989.958
Snx4_predicted	0.693929	2411.35	0.0131826	1490.62
Sod1	-0.892778	7365.98	3.99781e-23	13676.8
Solt_predicted	-2.42284	392.112	3.60958e-36	2102.61
Son	0.573384	1889.32	2.72034e-06	1269.7
Sord	-1.06033	360.306	1.36982e-11	751.386
Sox17_predicted	0.669111	546.423	0.0152604	343.642
Sox4_predicted	-0.575198	272.527	0.000195358	406.033
Sp110	1.11148	9760.96	3.60958e-36	4517.56
Spag5	-2.07084	244.981	3.60958e-36	1029.24
Sparc	-0.683562	3281.58	6.63394e-07	5270.55
Sparcl1	1.49534	795.61	2.51628e-14	282.2
Spata6	0.620449	349.968	5.00368e-06	227.643
Spbc24_predicted	-2.44545	542.382	3.60958e-36	2954.34
Spc25	-2.34396	351.578	9.02732e-33	1784.94
Specc1	-0.687326	194.99	7.61652e-07	313.992
Spg21	0.96109	3802.32	3.60958e-36	1953.13
Sphk1	-1.48487	314.758	3.60958e-36	880.979
Spic_predicted	1.42669	2934.1	2.13355e-08	1091.44
Spint1	-2.24508	226.994	3.60958e-36	1076.1
Spint2	1.43619	4082.96	3.60958e-36	1508.83
Spon1	0.753506	511.565	0.0146073	303.44
Spr	-2.64869	505.25	3.60958e-36	3168.42
Spred1	0.681137	562.879	5.26636e-07	351.053
Sqstm1	-0.580563	900.556	3.35444e-13	1346.72
Srd5a3	-1.19203	357.477	3.60958e-36	816.742
Srp14_predicted	0.709922	7049.06	2.83082e-13	4309.46
Srp19_predicted	-1.15376	2568.36	3.60958e-36	5714.41
Srpk3	0.617445	379.153	2.05902e-05	247.141
Srpx	0.569235	1408.65	1.51206e-08	949.396
Srrm1_predicted	-0.672016	369.147	0.000111368	588.161
Ssbp4	-0.663737	246.142	5.28205e-08	389.934
Ssr3	0.675193	4242.83	0.0464544	2657.07
Ssrp1	-0.969646	2719.4	1.0217e-06	5325.57
Ssx2ip	-1.78094	298.461	3.60958e-36	1025.66
St14	0.862271	430.768	0.000601768	236.959
St3gal2	-2.1772	684.443	3.60958e-36	3095.58
St3gal6	1.00324	2123.16	3.60958e-36	1059.2
St6gal1	0.58729	3596.7	5.83478e-08	2393.93
St8sia4	0.619352	464.521	1.3709e-07	302.386
Stap1	1.53021	1259	3.60958e-36	435.899
Stat1	1.43426	1505.09	3.60958e-36	556.937
Stat4	1.17501	993.674	0.000759076	440.08
Stat5b	-0.6622	355.676	6.35392e-13	562.855
Stk17b	0.808321	4250.49	0.000136352	2427.23
Stk6	-1.91738	243.698	3.60958e-36	920.538
Stmn1	-1.98408	1044.08	3.60958e-36	4130.48
Stno_predicted	0.573583	613.929	8.51685e-08	412.527
Stom	-1.43538	476.748	3.60958e-36	1289.38
Strbp	-0.555806	1210.32	0.000370389	1779.15
Stx7	0.713857	4101.51	7.32868e-06	2500.64
Stxbp1	-1.12476	490.127	3.60958e-36	1068.79
Sulf2	1.47748	1316.38	7.26251e-06	472.734
Sult1a1	1.25103	1181.95	0.00163843	496.597
Supt4h2_predicted	-1.09205	999.37	4.66896e-30	2130.42
Suv39h1_predicted	-1.15647	1202.41	1.40184e-14	2680.32
Swap70_predicted	1.4258	4654.44	3.60958e-36	1732.45
Syk	1.11339	1056.77	0.00886458	488.444
Sypl1	0.807286	2458.22	3.80519e-12	1404.77
Tac2	0.971157	535.712	0.000724038	273.265
Tacc1	-0.762451	3420.05	1.58809e-27	5801.66
Tada2l	-0.756548	311.279	0.000608444	525.888
Taldo1	-0.553523	10016.4	8.83074e-13	14700.8
Tbc1d12_predicted	-1.15646	249.06	1.17904e-26	555.178
Tbl1xr1_predicted	0.554547	408.103	2.96214e-06	277.865
Tceal8	-0.561935	1340.87	3.72444e-06	1979.46
Tceb2	-0.645371	3105.86	9.68419e-07	4858.01
Tcf15_predicted	-2.10425	226.783	3.60958e-36	975.11
Tcf19	-1.33358	250.454	3.60958e-36	631.211
Tcf4	1.20838	1400.33	2.62123e-08	605.998
Tcf7_predicted	0.828819	1103.93	3.60958e-36	621.501
Tcfdp2_predicted	-2.74976	412.877	3.60958e-36	2777.04
Tcfe3_predicted	0.562561	1441.34	0.00441669	975.928
Tcirg1	0.680399	887.352	1.87974e-05	553.701
Tcof1_predicted	0.771579	729.101	0.00186636	427.09
Tcp11l2	-0.570473	249.174	7.27491e-07	370.026
Tdg	-0.60459	2112.29	0.00502191	3211.84
Tec	0.584396	1198.9	4.65698e-11	799.578
Tegt	0.624037	2293.07	2.2398e-12	1487.87
Tep1	1.0284	1277.82	3.60958e-36	626.453
Tesk1	0.885316	1695.48	7.09635e-06	917.883
Tex264	0.634724	2126.93	8.99587e-09	1369.88
Tfrc	-2.80753	251.869	5.13732e-11	1763.29
Them2_predicted	-0.914219	512.596	4.42419e-15	966.011
Thy1	-0.663708	216.89	1.67268e-08	343.586
Timeless	-1.43658	402.348	1.14194e-29	1089.07
Timm17b_predicted	-0.932477	1039.06	2.54647e-10	1983.1
Tinagl1	-1.17006	325.685	3.60958e-36	732.859
Tiparp_predicted	0.724394	436.159	0.000198907	263.986
Tjap1_predicted	-1.17156	328.009	2.43579e-11	738.855
Tjp1_predicted	1.04192	1153.54	3.60958e-36	560.252
Tlr2	1.5129	1602.75	3.60958e-36	561.615
Tlr3	1.5085	764.288	0.000176053	268.63
Tlr6	1.16072	1429.64	3.60958e-36	639.462
Tlr7_predicted	1.8669	2030.41	3.60958e-36	556.661
Tm4sf1_predicted	1.24771	1141.6	0.00942428	480.745
Tm7sf3	-0.995409	970.474	1.04317e-22	1934.78
Tmco3_predicted	-1.07427	245.977	1.05904e-24	517.942
Tmed5	0.573177	453.878	0.00491646	305.067
Tmem106b	0.670436	779.816	7.96188e-06	489.972
Tmem110	-0.86195	771.757	3.2789e-20	1402.66
Tmem123	0.622215	4601.58	1.98927e-07	2989.52
Tmem135	0.666308	593.789	4.58624e-06	374.157
Tmem14a_predicted	0.746152	508.597	4.74939e-10	303.221
Tmem168	0.60526	1546.96	4.64995e-05	1016.9
Tmem176b	0.748855	5954.87	0.00804047	3543.6
Tmem183a	-0.770321	597.493	8.36431e-23	1019.11
Tmem184a	-1.0406	311.976	3.24734e-21	641.762
Tmem204	0.742282	1474.1	1.7409e-05	881.208
Tmem24	-0.703633	243.059	8.60269e-11	395.846
Tmem30a	0.651812	2218	0.00124094	1411.71
Tmem43	0.763776	1342.68	2.43233e-13	790.778
Tmem5	0.720449	964.843	1.3261e-10	585.571
Tmem50b	1.02469	1362.96	3.60958e-36	669.918
Tmem55b	0.609214	3813.77	1.25407e-07	2500.13
Tmem66	0.577065	1129.46	0.00115825	757.105
Tmem9_predicted	-0.741755	776.818	4.68297e-07	1299
Tmem97	-0.568438	634.319	0.000166264	940.642
Tmod1	-2.52753	195.175	3.60958e-36	1125.35
Tmpo	-1.79822	1102.63	3.60958e-36	3834.84
Tnfaip8_predicted	1.32482	4659.35	3.60958e-36	1860.01
Tnfaip8l2	1.01567	513.44	3.60958e-36	253.946
Tnfrsf14	-0.707572	458.281	3.53862e-17	748.398
Tnfrsf1a	0.585105	806.54	0.00436548	537.64
Tnfsf13	1.0055	1624.96	2.0713e-11	809.389
Tnip1_predicted	0.750611	3005.67	1.59101e-12	1786.42
Tnk2	-1.0944	452.974	3.60958e-36	967.213
Tnn_predicted	0.824414	1101.21	4.50458e-06	621.867
Tomm40	-0.581762	373.947	1.32463e-08	559.677
Top1	-0.628787	367.571	0.00293003	568.363
Tor1aip1	0.555414	1641.47	1.09053e-05	1116.96
Tor3a	0.744375	379.432	0.00795389	226.493
Tpp1	0.829029	5609.15	4.43951e-07	3157.43
Tpx2_predicted	-3.19137	297.704	3.60958e-36	2719.47
Tra1_predicted	0.585686	7523.15	4.09073e-11	5012.92
Traf3ip3	0.683414	556.238	4.34639e-11	346.364
Traf4af1	-2.06023	722.48	3.60958e-36	3013.13
Traf7_predicted	-0.71913	296.203	3.34595e-06	487.605
Traip_predicted	-1.43438	202.404	2.69888e-28	547.029
Trak2	-2.6453	237.887	3.60958e-36	1488.29
Trappc1	-1.21152	946.486	2.39745e-31	2191.89
Trfr2_predicted	-1.56934	196.968	3.60958e-36	584.538
Trim10	-2.85551	224.711	3.60958e-36	1626.36
Trim34_predicted	0.641689	561.216	5.99688e-09	359.718
Trim59_predicted	-1.40187	441.214	1.41391e-06	1165.88
Trip13_predicted	-1.49082	345.873	3.60958e-36	972.074
Trpm6_predicted	0.987888	667.436	0.033412	336.531
Tsc22d3	1.2172	3225.47	0.00188867	1387.33
Tspan3	0.658352	2404.83	4.09695e-05	1523.7
Tspan5	-1.11744	268.878	1.09142e-32	583.363
[truncated: 110 more rows]
